# Supplementary material for: Diaqua­bis­[2-(5-isopropyl-5-methyl-4-oxo-4,5-dihydro-1H-imidazol-2-yl-κN 3)nicotinato-κN]manganese(II)
Source: Acta Crystallogr Sect E Struct Rep Online. 2010 Nov 27;66(Pt 12):m1668. doi: 10.1107/S1600536810048506 (PMC3011436; doi:10.1107/S1600536810048506)
Supplement: Supplementary file 2 [file e-66-m1668-Isup2.hkl]

# 
# h,k,l, Fc-squared, Fo-squared, sigma(Fo-squared) and status flag 
# 
data_I
_shelx_title ' 090704d in Pbca' 
_shelx_refln_list_code          4 
_shelx_F_calc_maximum      565.08 
_exptl_crystal_F_000      2552.00 
_reflns_d_resolution_high  0.8404 
 
loop_ 
 _symmetry_equiv_pos_as_xyz 
 'x, y, z' 
 '-x+1/2, -y, z+1/2' 
 '-x, y+1/2, -z+1/2' 
 'x+1/2, -y+1/2, -z' 
 '-x, -y, -z' 
 'x-1/2, y, -z-1/2' 
 'x, -y-1/2, z-1/2' 
 '-x-1/2, y-1/2, z' 
 
_cell_length_a    12.6202 
_cell_length_b    19.7534 
_cell_length_c    23.0168 
_cell_angle_alpha  90.000 
_cell_angle_beta   90.000 
_cell_angle_gamma  90.000 
 
_shelx_F_squared_multiplier     1.000 
 
loop_ 
 _refln_index_h 
 _refln_index_k 
 _refln_index_l 
 _refln_F_squared_calc 
 _refln_F_squared_meas 
 _refln_F_squared_sigma 
 _refln_observed_status 
   2   0   0   319320.09   265562.41   5909.13 o 
   4   0   0    95741.59   104331.43   1415.76 o 
   6   0   0    55305.38    58882.96   1430.14 o 
   8   0   0     2666.62     2733.95     76.37 o 
  10   0   0    10689.36    10532.17    238.38 o 
  12   0   0     3003.20     3130.80    204.32 o 
  14   0   0      180.56      118.04    115.32 o 
   2   1   0      415.41      621.26     39.76 o 
   4   1   0     2464.72     2557.92     37.37 o 
   6   1   0      705.26      863.98     27.27 o 
   8   1   0     8622.76     9078.82    128.81 o 
  10   1   0     2299.86     2536.09     74.39 o 
  12   1   0      141.72       50.21     68.37 o 
  14   1   0        8.31      -90.01     69.07 o 
   0   2   0      730.12      625.46     29.58 o 
   2   2   0     9817.47     9595.53    121.38 o 
   4   2   0     3168.49     2874.71     43.41 o 
   6   2   0      175.81      189.08     18.36 o 
   8   2   0       62.38       19.05     19.73 o 
  10   2   0        0.37      -31.88     30.79 o 
  12   2   0       79.71       29.00     65.95 o 
  14   2   0      107.05       -8.48     72.85 o 
   2   3   0    79907.77    81509.27    713.18 o 
   4   3   0    60302.02    58950.14    529.56 o 
   6   3   0    46169.35    46273.98    391.57 o 
   8   3   0     4496.06     4369.63     78.01 o 
  10   3   0     1169.13     1144.85     60.21 o 
  12   3   0     2330.38     2607.12    134.28 o 
  14   3   0      176.33      325.10    108.95 o 
   0   4   0    24999.53    22408.65    337.46 o 
   2   4   0    13387.00    13722.29    197.86 o 
   4   4   0     8875.86     8989.26    191.19 o 
   6   4   0      647.70     1200.96     48.65 o 
   8   4   0     1420.49     1769.95     49.54 o 
  10   4   0     1264.41     1250.85     71.16 o 
  12   4   0     1249.51     1512.32     90.68 o 
  14   4   0      227.45      180.07     90.83 o 
   2   5   0     8620.02     9454.10     93.43 o 
   4   5   0     4713.43     5319.53     74.26 o 
   6   5   0      393.78      456.55     29.57 o 
   8   5   0        9.75      -30.13     21.73 o 
  10   5   0      115.12       57.80     45.47 o 
  12   5   0       33.21      -39.36     47.46 o 
  14   5   0        0.74      -77.11     72.71 o 
   0   6   0       70.11      121.06     27.68 o 
   2   6   0     1188.75     1183.17     25.72 o 
   4   6   0     8091.02     8153.37    102.45 o 
   6   6   0      245.46      448.00     97.74 o 
   8   6   0     1358.15     1082.67     57.06 o 
  10   6   0        1.99      -43.99     32.85 o 
  12   6   0      141.37       70.72     52.35 o 
  14   6   0     1074.51     1003.68    157.52 o 
   2   7   0     2858.35     2768.74     49.05 o 
   4   7   0     2078.72     2284.78     48.33 o 
   6   7   0      279.13      411.97     30.90 o 
   8   7   0      397.71      887.40     57.92 o 
  10   7   0      991.05     1356.92     67.99 o 
  12   7   0      164.04       93.96     47.86 o 
  14   7   0      356.21      694.52    113.01 o 
   0   8   0     1396.59     1258.83     56.74 o 
   2   8   0    18261.18    19392.25    199.73 o 
   4   8   0     6444.59     6890.78     82.86 o 
   6   8   0     5510.63     6016.86     93.87 o 
   8   8   0      183.59      190.33     47.47 o 
  10   8   0        3.76      -54.06     36.04 o 
  12   8   0     1788.12     2109.15    102.64 o 
  14   8   0     1307.31     1806.36    180.72 o 
   2   9   0      324.23      271.32     22.79 o 
   4   9   0      561.20      677.00     27.00 o 
   6   9   0       19.71        6.44     22.15 o 
   8   9   0      215.63      276.36     43.29 o 
  10   9   0       46.67       -8.42     40.05 o 
  12   9   0        6.32      -22.13     53.19 o 
   0  10   0     4840.91     4218.83    118.33 o 
   2  10   0     6518.78     5951.06     87.22 o 
   4  10   0       53.12       53.74     17.44 o 
   6  10   0     1742.42     1777.69     62.89 o 
   8  10   0       55.33       29.67     33.75 o 
  10  10   0      231.97      198.73     49.36 o 
  12  10   0     1870.43     2385.53     96.93 o 
   2  11   0      823.78      744.98     33.45 o 
   4  11   0     3665.60     3538.67     72.58 o 
   6  11   0    13605.17    13761.76    199.46 o 
   8  11   0      751.87      654.48     57.33 o 
  10  11   0      189.18      143.30     49.25 o 
  12  11   0     2110.59     2268.68    145.11 o 
   0  12   0     3554.53     3584.75    142.86 o 
   2  12   0     1316.19     1102.28     39.94 o 
   4  12   0        6.24      -29.53     19.69 o 
   6  12   0       32.03       -9.85     31.21 o 
   8  12   0        2.53      -28.28     36.15 o 
  10  12   0      113.69      146.52     61.25 o 
  12  12   0        0.58      -88.97     59.31 o 
   2  13   0     1961.61     1841.15     51.07 o 
   4  13   0     3422.52     3454.07     88.75 o 
   6  13   0      742.73      802.31     67.94 o 
   8  13   0     2040.04     2301.50    102.19 o 
  10  13   0     1404.15     1568.08    110.96 o 
  12  13   0       19.61       -9.92     63.58 o 
   0  14   0    26281.61    27229.21    478.32 o 
   2  14   0    13009.13    12980.04    195.04 o 
   4  14   0     2008.43     1830.82     81.05 o 
   6  14   0      183.39      208.89     81.00 o 
   8  14   0      506.53      462.45     72.99 o 
  10  14   0        3.33       28.10     57.16 o 
  12  14   0      255.44      319.22    149.78 o 
   2  15   0       10.43       53.86     33.06 o 
   4  15   0     9590.35     9512.45    307.84 o 
   6  15   0     9117.41     9169.46    260.32 o 
   8  15   0     1701.53     1791.75     96.23 o 
  10  15   0      233.84      299.35     73.56 o 
   0  16   0       23.72       49.55     54.01 o 
   2  16   0      396.69      503.84     72.85 o 
   4  16   0      162.12      137.30     69.42 o 
   6  16   0       60.83      153.53     79.82 o 
   8  16   0       32.28       98.18     73.58 o 
  10  16   0        8.79       50.00     62.04 o 
   2  17   0    31107.35    31642.49    399.23 o 
   4  17   0      334.21      218.19     73.80 o 
   6  17   0        7.52      -42.19     62.68 o 
   8  17   0     2582.83     2314.89    146.59 o 
  10  17   0      297.15      178.70     86.25 o 
   0  18   0    11568.14    12082.52    290.25 o 
   2  18   0     9068.87    10443.17    223.04 o 
   4  18   0     3025.44     3288.62    156.88 o 
   6  18   0     2261.58     2542.95    149.15 o 
   8  18   0      129.15       67.50     78.10 o 
   2  19   0        1.84      126.95     70.91 o 
   4  19   0     1079.08     1235.51    128.84 o 
   6  19   0      720.68      996.10    124.68 o 
   8  19   0       31.28      -47.11     78.47 o 
   0  20   0      403.29      340.36     86.55 o 
   2  20   0        3.06      -85.34     65.99 o 
   4  20   0        7.62      -48.46     71.51 o 
   6  20   0       19.55      -72.35     68.98 o 
   2  21   0      839.29      645.69    107.01 o 
   4  21   0      288.95      171.15     83.24 o 
   6  21   0     1910.84     2148.72    208.26 o 
   0  22   0     1976.21     2305.09    207.31 o 
   2  22   0      786.50     1231.82    185.87 o 
   4  22   0       25.02      -36.21     80.63 o 
   2  23   0        3.71      -12.65     80.67 o 
   1   1   1     2627.46     2104.39     29.64 o 
   2   1   1      413.44      422.37     28.16 o 
   3   1   1      349.55      160.18     10.67 o 
   4   1   1     1116.09      768.28     16.90 o 
   5   1   1     1093.45     1148.48     20.90 o 
   6   1   1     1235.80     1221.94     21.91 o 
   7   1   1     8819.34     8928.81     72.92 o 
   8   1   1     8140.13     8226.28     78.28 o 
   9   1   1     3379.99     3171.13     48.87 o 
  10   1   1     2611.82     2766.49     59.76 o 
  11   1   1      105.80       -0.23     34.13 o 
  12   1   1       16.48      -57.70     38.47 o 
  13   1   1        1.18      -62.83     41.88 o 
  14   1   1        7.28      -71.88     47.92 o 
   0   2   1     5512.56     6057.31     82.17 o 
   1   2   1     5224.01     5064.70     43.00 o 
   2   2   1    66342.50    70199.39    483.89 o 
   3   2   1    51862.40    60893.26    437.85 o 
   4   2   1    24589.64    27856.26    208.49 o 
   5   2   1       31.68       21.83      9.41 o 
   6   2   1      411.31      454.50     16.37 o 
   7   2   1     1682.17     1788.99     32.56 o 
   8   2   1      330.81      388.21     20.17 o 
   9   2   1       97.74       67.71     20.97 o 
  10   2   1      349.33      426.66     32.99 o 
  11   2   1      113.34       98.47     33.91 o 
  12   2   1      346.73      300.72     54.82 o 
  13   2   1      300.28      386.71     63.16 o 
  14   2   1      665.14      648.50     75.42 o 
   1   3   1     1541.30     1675.57     18.74 o 
   2   3   1    17369.02    17414.15    140.08 o 
   3   3   1      309.34      691.55     15.34 o 
   4   3   1    20673.49    21287.23    188.19 o 
   5   3   1     1162.76     1274.23     22.13 o 
   6   3   1     5266.59     5249.42     51.43 o 
   7   3   1     1467.56     1484.69     27.85 o 
   8   3   1      423.05      406.60     27.27 o 
   9   3   1      592.29      685.24     32.63 o 
  10   3   1      494.98      523.75     37.25 o 
  11   3   1      393.21      500.94     52.15 o 
  12   3   1      176.69      144.05     42.81 o 
  13   3   1       13.52      -14.90     45.75 o 
  14   3   1        0.34      -36.85     50.71 o 
   0   4   1     2095.00     2107.50     44.85 o 
   1   4   1      161.29      388.12     12.28 o 
   2   4   1      126.07      219.10     10.64 o 
   3   4   1       63.86      241.16     17.02 o 
   4   4   1      310.46      518.26     17.93 o 
   5   4   1      486.71      736.09     24.56 o 
   6   4   1        5.84       51.45     13.77 o 
   7   4   1        8.94      -19.50     14.29 o 
   8   4   1      336.39      427.09     23.56 o 
   9   4   1        2.18      -28.46     18.98 o 
  10   4   1      176.26      104.66     27.04 o 
  11   4   1      159.40      143.66     30.83 o 
  12   4   1      257.55      203.35     39.65 o 
  13   4   1      257.15      366.10     63.37 o 
  14   4   1        0.43      -73.73     49.15 o 
   1   5   1     9521.97    10231.40     79.93 o 
   2   5   1    41132.21    45515.24    289.92 o 
   3   5   1    39397.95    44307.70    301.91 o 
   4   5   1     9448.73    10797.00     91.52 o 
   5   5   1     6631.27     7665.93     77.78 o 
   6   5   1       33.30       94.03     15.02 o 
   7   5   1      477.06      484.37     25.75 o 
   8   5   1     1552.05     1356.70     36.06 o 
   9   5   1     1218.75     1283.04     42.22 o 
  10   5   1     1047.64     1174.01     45.62 o 
  11   5   1      285.01      350.01     40.13 o 
  12   5   1       32.75       -2.36     32.94 o 
  13   5   1      297.57      266.67     60.88 o 
  14   5   1       57.20      -74.55     49.70 o 
   0   6   1      446.05      273.20     23.72 o 
   1   6   1     4085.66     4593.23     48.55 o 
   2   6   1     3130.26     2678.10     30.98 o 
   3   6   1     6655.27     5665.36     52.22 o 
   4   6   1     4960.42     4998.31     54.03 o 
   5   6   1     7595.15     7751.96     72.26 o 
   6   6   1       72.10       65.87     14.87 o 
   7   6   1      118.52      120.87     17.57 o 
   8   6   1      741.45      477.91     36.32 o 
   9   6   1     1012.57     1075.44     44.43 o 
  10   6   1        9.84        3.20     26.01 o 
  11   6   1      282.95      267.87     34.65 o 
  12   6   1      344.12      325.93     43.68 o 
  13   6   1      821.49      771.83     65.75 o 
  14   6   1      531.83      557.66     74.88 o 
   1   7   1     3451.67     3584.04     43.11 o 
   2   7   1     3092.69     3370.02     39.37 o 
   3   7   1       95.31      181.37     16.28 o 
   4   7   1      102.80       51.12     10.76 o 
   5   7   1     1103.29      913.28     24.26 o 
   6   7   1      965.69      882.82     26.26 o 
   7   7   1       13.88       15.80     18.20 o 
   8   7   1      101.18      110.55     24.28 o 
   9   7   1        4.03      -19.14     23.37 o 
  10   7   1      218.18      163.01     31.23 o 
  11   7   1       10.99      -32.52     30.20 o 
  12   7   1        4.98      -37.32     29.95 o 
  13   7   1        0.82      -28.22     37.39 o 
  14   7   1       18.80      -39.54     56.10 o 
   0   8   1     4474.83     4106.53    105.22 o 
   1   8   1     9617.70     8917.29     79.80 o 
   2   8   1     3684.25     3931.49     42.87 o 
   3   8   1     7610.78     7566.37     62.25 o 
   4   8   1     9802.51    10066.12     82.39 o 
   5   8   1      341.31      530.80     28.24 o 
   6   8   1      933.37      981.29     27.50 o 
   7   8   1     1220.25     1121.15     33.12 o 
   8   8   1     1048.35     1191.17     42.48 o 
   9   8   1        1.12      -35.03     23.35 o 
  10   8   1       31.45      -25.60     27.38 o 
  11   8   1      199.23       48.56     32.69 o 
  12   8   1      378.27      516.07     49.45 o 
  13   8   1      483.18      338.64     50.46 o 
  14   8   1      612.22      923.63     87.57 o 
   1   9   1     2442.54     2407.89     34.20 o 
   2   9   1       97.88      133.22     13.54 o 
   3   9   1     1197.96      899.05     21.14 o 
   4   9   1     5104.53     4810.00     51.30 o 
   5   9   1    10555.85    10054.42     92.59 o 
   6   9   1     1780.29     1868.64     40.39 o 
   7   9   1      403.17      319.53     29.52 o 
   8   9   1      133.02      167.01     27.39 o 
   9   9   1      157.55      128.07     29.24 o 
  10   9   1     1012.54     1179.14     57.15 o 
  11   9   1      818.71     1134.64     55.40 o 
  12   9   1      298.41      489.55     49.26 o 
  13   9   1       28.90        1.08     52.04 o 
   0  10   1        3.83      -25.46     18.51 o 
   1  10   1      787.87      561.88     20.26 o 
   2  10   1     1369.09     1313.42     26.74 o 
   3  10   1       62.22       29.57     11.63 o 
   4  10   1     1100.54      948.99     22.39 o 
   5  10   1        8.81       -6.23     14.56 o 
   6  10   1      373.32      441.33     28.10 o 
   7  10   1        1.73      -17.34     21.08 o 
   8  10   1      340.57      421.38     35.31 o 
   9  10   1        0.26      -35.61     23.74 o 
  10  10   1        4.15      -42.52     28.35 o 
  11  10   1      111.28       51.11     34.44 o 
  12  10   1      340.44      511.96     48.60 o 
  13  10   1      144.59      126.16     41.14 o 
   1  11   1      143.10      145.77     15.65 o 
   2  11   1      685.36      724.33     23.44 o 
   3  11   1      164.11      107.19     15.96 o 
   4  11   1      243.11      310.26     19.04 o 
   5  11   1       77.95       23.32     16.72 o 
   6  11   1     2637.84     3189.69     59.28 o 
   7  11   1       73.12       -1.26     22.54 o 
   8  11   1      140.50      186.56     29.93 o 
   9  11   1        0.92      -40.22     26.82 o 
  10  11   1        0.36      -42.95     28.63 o 
  11  11   1       55.04       98.59     38.66 o 
  12  11   1       27.01      -17.90     39.77 o 
  13  11   1       20.34      -46.67     40.31 o 
   0  12   1     7272.13     6766.15    120.63 o 
   1  12   1     6277.34     5934.85     65.65 o 
   2  12   1     4558.43     4168.15     53.15 o 
   3  12   1      361.87      393.17     22.88 o 
   4  12   1      468.02      518.77     24.86 o 
   5  12   1       24.80      -22.15     19.59 o 
   6  12   1       13.58      -13.95     20.20 o 
   7  12   1        0.81       -8.52     24.41 o 
   8  12   1       12.88      -34.81     27.75 o 
   9  12   1       89.35       -0.39     31.94 o 
  10  12   1      248.17      221.83     43.23 o 
  11  12   1      143.05       96.55     44.43 o 
  12  12   1      104.09       73.72     46.48 o 
   1  13   1      495.25      558.94     25.37 o 
   2  13   1     2208.24     2084.58     42.60 o 
   3  13   1     1861.79     2008.69     42.32 o 
   4  13   1     1998.46     2012.81     51.04 o 
   5  13   1     1649.27     1893.08     55.56 o 
   6  13   1       45.78       35.53     29.01 o 
   7  13   1     2554.18     3307.15     72.39 o 
   8  13   1     1264.15     1287.30     62.98 o 
   9  13   1     2962.49     3228.97     86.41 o 
  10  13   1     2625.41     2495.42     80.85 o 
  11  13   1      687.42      605.94     69.57 o 
  12  13   1       18.61      -14.78     42.12 o 
   0  14   1        0.92      -42.21     28.14 o 
   1  14   1     1317.45     1269.51     39.17 o 
   2  14   1      124.05       84.29     21.53 o 
   3  14   1     1789.25     1674.63     40.59 o 
   4  14   1      187.53      132.41     35.95 o 
   5  14   1      244.55      185.74     42.49 o 
   6  14   1        0.12      -27.66     33.14 o 
   7  14   1       41.89      143.42     39.91 o 
   8  14   1       10.11       -1.69     36.16 o 
   9  14   1       37.21       22.52     39.27 o 
  10  14   1       65.88       -4.54     41.15 o 
  11  14   1        6.72      -31.88     42.81 o 
  12  14   1       36.84      -23.28     45.79 o 
   1  15   1       39.77       76.43     24.71 o 
   2  15   1      802.65      816.16     40.97 o 
   3  15   1      747.67      722.68     47.79 o 
   4  15   1     4427.03     3976.85    100.04 o 
   5  15   1     1476.44     1522.59     76.11 o 
   6  15   1     4200.41     3816.18    116.15 o 
   7  15   1      908.32     1140.57     72.39 o 
   8  15   1      592.40      490.49     57.81 o 
   9  15   1      336.27      463.90     53.72 o 
  10  15   1      311.44      351.97     53.60 o 
  11  15   1       92.78       52.33     45.99 o 
   0  16   1     8693.64     8533.84    177.53 o 
   1  16   1     7098.75     7171.42    100.21 o 
   2  16   1     4745.81     4792.37     80.13 o 
   3  16   1     3021.57     3120.45     78.26 o 
   4  16   1     2557.43     2683.34     95.83 o 
   5  16   1     2467.87     2418.30     94.02 o 
   6  16   1     1595.46     1400.72    104.42 o 
   7  16   1      487.53      310.80     56.49 o 
   8  16   1        0.54       -3.51     48.07 o 
   9  16   1      330.42      432.64     59.61 o 
  10  16   1      831.79     1064.50     72.61 o 
   1  17   1     4010.73     4237.19     78.68 o 
   2  17   1     7460.44     7709.88    108.38 o 
   3  17   1     1920.32     1974.16     78.06 o 
   4  17   1      666.76      749.76     74.96 o 
   5  17   1      327.97      385.80     60.72 o 
   6  17   1      179.30      104.94     55.34 o 
   7  17   1      649.12      518.64     70.36 o 
   8  17   1      907.52      889.35     83.49 o 
   9  17   1      622.61      429.98     80.93 o 
  10  17   1      186.42      141.37     62.03 o 
   0  18   1      204.53      172.13     49.80 o 
   1  18   1     1021.49     1057.57     54.60 o 
   2  18   1        4.76       99.45     38.18 o 
   3  18   1      520.57      477.67     63.33 o 
   4  18   1       48.37       51.34     48.19 o 
   5  18   1      279.86      177.88     56.30 o 
   6  18   1       89.22       55.59     52.59 o 
   7  18   1        0.77      -61.68     46.83 o 
   8  18   1       21.29      -26.20     46.98 o 
   9  18   1        1.47      -79.74     53.16 o 
   1  19   1      155.74      195.80     36.41 o 
   2  19   1       33.80       -2.46     40.37 o 
   3  19   1      900.62      962.22     81.91 o 
   4  19   1     2176.19     2342.54     99.37 o 
   5  19   1     3668.59     3610.68    122.92 o 
   6  19   1     1532.97     1496.40    101.34 o 
   7  19   1      453.67      438.12     70.07 o 
   8  19   1      100.94       46.88     55.77 o 
   0  20   1     3164.45     3405.46    134.65 o 
   1  20   1      768.07      959.08     65.79 o 
   2  20   1      786.92      948.54    109.39 o 
   3  20   1       64.78       53.04     52.47 o 
   4  20   1      174.73      223.00     62.28 o 
   5  20   1      249.12      366.35     69.31 o 
   6  20   1       56.32       32.50     58.36 o 
   7  20   1       56.40       42.86     57.24 o 
   1  21   1        7.77       57.48     47.36 o 
   2  21   1      593.14      629.90     74.94 o 
   3  21   1        0.89      -62.58     50.31 o 
   4  21   1        3.14      -72.55     48.36 o 
   5  21   1       10.70       -2.93     54.42 o 
   6  21   1        0.57      -10.54     57.12 o 
   0  22   1     1035.20     1001.04    127.07 o 
   1  22   1      623.54      650.57     80.14 o 
   2  22   1      152.70       72.83     59.14 o 
   3  22   1      148.73       81.70     60.86 o 
   4  22   1       45.81      -51.34     55.75 o 
   5  22   1      236.11      224.49     71.79 o 
   1  23   1        3.13      -29.86     56.56 o 
   2  23   1        4.12      -78.72     56.62 o 
   3  23   1       17.79      -74.14     58.83 o 
   0   0   2      673.85      491.14     24.15 o 
   1   0   2   193646.91   181555.13   3841.99 o 
   2   0   2      342.36      285.01     13.07 o 
   3   0   2    53604.05    57994.23    512.66 o 
   4   0   2     1100.00     1059.41     26.55 o 
   5   0   2      730.59      578.75     25.96 o 
   6   0   2       46.56       43.13     16.74 o 
   7   0   2     8345.20     8177.03    190.92 o 
   8   0   2       34.97       38.35     21.21 o 
   9   0   2     1805.46     1784.80     51.00 o 
  10   0   2       90.31      106.77     43.23 o 
  11   0   2      874.81      682.37     77.63 o 
  12   0   2        9.62      -81.66     54.44 o 
  13   0   2       44.45      -70.53     84.80 o 
  14   0   2       31.55      -50.90     72.27 o 
   1   1   2      991.45      607.49     10.86 o 
   2   1   2      314.00      930.54     44.44 o 
   3   1   2     1970.17     1149.25     21.18 o 
   4   1   2     4606.12     5106.36     50.08 o 
   5   1   2      638.83      520.38     16.29 o 
   6   1   2     1374.01     1427.24     30.13 o 
   7   1   2    11192.82    11192.08     95.20 o 
   8   1   2      568.33      443.11     24.20 o 
   9   1   2     7298.83     7449.87    111.53 o 
  10   1   2      331.39      397.98     34.72 o 
  11   1   2       72.51      -33.01     32.90 o 
  12   1   2      109.29      -63.19     42.13 o 
  13   1   2        0.32      -64.16     42.77 o 
  14   1   2       28.72      -19.87     49.44 o 
   0   2   2    59587.12    61379.18   1652.50 o 
   1   2   2       26.18       40.19     11.68 o 
   2   2   2   135226.86   134243.05   1209.18 o 
   3   2   2     3230.44     4261.27     48.64 o 
   4   2   2    34159.97    34532.11    253.14 o 
   5   2   2        1.56       33.76     12.57 o 
   6   2   2      376.36      297.27     18.50 o 
   7   2   2      387.05      365.86     20.58 o 
   8   2   2      272.53      311.63     20.81 o 
   9   2   2      455.75      448.77     29.21 o 
  10   2   2      327.56      348.95     28.82 o 
  11   2   2        4.08      -48.37     32.85 o 
  12   2   2      362.09      208.29     46.98 o 
  13   2   2        8.48      -67.49     45.00 o 
  14   2   2       72.33      -12.65     52.78 o 
   1   3   2    15138.61    14830.81    121.59 o 
   2   3   2     2948.71     2633.40     32.87 o 
   3   3   2     9621.31    12776.58    105.57 o 
   4   3   2     2292.85     1974.63     49.98 o 
   5   3   2     6253.32     7669.16     71.69 o 
   6   3   2      124.57      137.54     16.41 o 
   7   3   2     9400.88    10229.18     96.90 o 
   8   3   2      269.09      263.56     21.18 o 
   9   3   2     3436.25     3556.24     56.82 o 
  10   3   2      320.88      303.05     31.10 o 
  11   3   2     1832.99     1861.88     59.18 o 
  12   3   2        1.16      -52.47     34.98 o 
  13   3   2      310.98      321.32     62.16 o 
  14   3   2       35.51      -48.39     50.42 o 
   0   4   2      869.12     1141.18     31.90 o 
   1   4   2    50341.67    52406.63    370.83 o 
   2   4   2      307.93      144.31      9.48 o 
   3   4   2     4467.39     4566.14     50.13 o 
   4   4   2       57.00      180.67     15.86 o 
   5   4   2    12823.70    13804.93    113.32 o 
   6   4   2       18.12       50.13     14.05 o 
   7   4   2     7512.23     8118.73     72.24 o 
   8   4   2       14.18       -2.14     17.79 o 
   9   4   2     1622.25     1766.17     41.65 o 
  10   4   2       28.56      -33.21     22.14 o 
  11   4   2     6671.61     6882.31    105.56 o 
  12   4   2        3.09      -47.99     37.57 o 
  13   4   2     1860.48     1965.41    105.47 o 
  14   4   2        0.01      -51.95     66.93 o 
   1   5   2      325.18      376.22     14.80 o 
   2   5   2    14340.38    13916.06    112.60 o 
   3   5   2     1803.48     1689.54     25.87 o 
   4   5   2    39215.86    42677.06    296.33 o 
   5   5   2     1846.14     1662.32     29.44 o 
   6   5   2    11953.69    12333.89    108.14 o 
   7   5   2      669.17      707.78     25.92 o 
   8   5   2      190.93      363.12     26.43 o 
   9   5   2      463.15      507.68     34.09 o 
  10   5   2      169.52      195.50     30.18 o 
  11   5   2      276.08      370.22     38.03 o 
  12   5   2      656.55      854.56     63.50 o 
  13   5   2       36.93       51.40     44.10 o 
  14   5   2       55.02       86.45     57.47 o 
   0   6   2     6792.07     7027.23    114.14 o 
   1   6   2     3369.28     2801.15     31.85 o 
   2   6   2       69.68       78.66      9.25 o 
   3   6   2     4404.11     3835.95     43.60 o 
   4   6   2      939.67     1027.50     33.35 o 
   5   6   2     6357.04     6356.70     65.83 o 
   6   6   2     1996.09     1545.81     38.85 o 
   7   6   2       10.53       -1.06     17.01 o 
   8   6   2        0.41        3.18     19.00 o 
   9   6   2      666.26      717.89     39.46 o 
  10   6   2      613.09      670.23     40.27 o 
  11   6   2      190.58      182.88     34.59 o 
  12   6   2       41.32       11.77     34.66 o 
  13   6   2      552.20      616.07     63.26 o 
  14   6   2       84.61       72.36     58.04 o 
   1   7   2     3863.43     3851.60     45.16 o 
   2   7   2       37.70       53.40      9.96 o 
   3   7   2      174.87       66.59     13.30 o 
   4   7   2       17.81       14.37     11.48 o 
   5   7   2    18249.86    15958.39    131.66 o 
   6   7   2      100.55       76.23     15.12 o 
   7   7   2     6628.76     6385.49     77.03 o 
   8   7   2        6.97        0.04     21.89 o 
   9   7   2     1026.01     1052.31     45.39 o 
  10   7   2       44.69      -21.43     27.83 o 
  11   7   2     1177.71      959.42     49.74 o 
  12   7   2        2.30      -45.82     30.55 o 
  13   7   2        3.08      -15.19     43.29 o 
  14   7   2        0.32      -80.43     53.62 o 
   0   8   2    20736.29    20755.89    282.87 o 
   1   8   2      125.03       75.02     11.96 o 
   2   8   2     4581.88     4879.09     51.81 o 
   3   8   2    15467.55    15021.79    141.24 o 
   4   8   2     2368.02     2429.28     34.49 o 
   5   8   2       59.39        8.09     11.20 o 
   6   8   2        0.78      -22.91     15.27 o 
   7   8   2     1729.48     1664.84     39.55 o 
   8   8   2     1549.33     2096.41     50.39 o 
   9   8   2       94.36       93.02     27.44 o 
  10   8   2       14.06       42.95     27.66 o 
  11   8   2      546.15      522.98     42.92 o 
  12   8   2       68.09      -31.07     32.25 o 
  13   8   2      562.60      466.80     55.26 o 
  14   8   2        5.31       32.78     49.82 o 
   1   9   2        1.19      -10.24     10.44 o 
   2   9   2     1000.63     1405.65     28.90 o 
   3   9   2      602.52      480.25     20.28 o 
   4   9   2      470.67      617.61     24.28 o 
   5   9   2      589.92      555.09     24.28 o 
   6   9   2        1.06      -24.47     16.31 o 
   7   9   2       73.12       41.64     22.80 o 
   8   9   2      373.59      305.66     31.26 o 
   9   9   2      251.46      262.12     33.21 o 
  10   9   2       22.03      -39.95     26.63 o 
  11   9   2       19.98      -50.43     33.62 o 
  12   9   2        0.78      -10.52     33.68 o 
  13   9   2        2.51      -18.77     40.48 o 
   0  10   2      345.61      242.56     35.39 o 
   1  10   2     4701.50     4365.85     55.66 o 
   2  10   2        5.03       -9.82     12.04 o 
   3  10   2     1638.59     1397.52     27.27 o 
   4  10   2       76.90       51.73     14.05 o 
   5  10   2      435.58      426.31     23.17 o 
   6  10   2      163.00      214.71     22.88 o 
   7  10   2       38.14       -3.55     21.38 o 
   8  10   2      104.62       58.45     25.94 o 
   9  10   2      320.10      249.71     33.28 o 
  10  10   2       13.19      -41.17     27.44 o 
  11  10   2     1635.88     1580.85     58.50 o 
  12  10   2        3.99      -17.65     35.72 o 
  13  10   2     1468.37     1604.70     88.45 o 
   1  11   2       17.11       20.18     13.07 o 
   2  11   2       35.80       15.32     14.43 o 
   3  11   2      820.72      992.55     25.75 o 
   4  11   2       75.02       38.85     15.20 o 
   5  11   2    11555.96    12474.94    127.34 o 
   6  11   2      304.25      331.41     27.01 o 
   7  11   2    10019.50    10175.24    118.92 o 
   8  11   2        4.32      -35.41     23.60 o 
   9  11   2     1002.63     1132.74     51.84 o 
  10  11   2        1.04      -43.86     29.24 o 
  11  11   2      718.98      899.51     57.52 o 
  12  11   2        0.83        0.03     44.00 o 
  13  11   2      482.61      415.76     51.83 o 
   0  12   2      497.39      315.30     35.81 o 
   1  12   2      909.83      810.26     25.79 o 
   2  12   2     5370.54     5338.24     61.55 o 
   3  12   2      627.75      715.75     26.43 o 
   4  12   2     7390.17     7175.19     75.77 o 
   5  12   2      171.97      216.17     28.32 o 
   6  12   2        7.86      -27.69     23.57 o 
   7  12   2       48.61       60.59     28.08 o 
   8  12   2      371.34      365.25     37.69 o 
   9  12   2       71.18       -0.73     31.32 o 
  10  12   2        0.06      -23.66     34.49 o 
  11  12   2      106.75       42.96     38.33 o 
  12  12   2       29.83       39.67     44.86 o 
   1  13   2       31.22       14.88     17.06 o 
   2  13   2      988.05     1008.92     38.34 o 
   3  13   2      348.39      398.61     26.89 o 
   4  13   2       86.24       85.96     23.87 o 
   5  13   2       98.55       37.04     24.96 o 
   6  13   2     4157.05     4431.48     87.48 o 
   7  13   2      561.38      581.85     43.32 o 
   8  13   2      483.41      601.52     46.56 o 
   9  13   2     2362.65     2125.28     65.71 o 
  10  13   2        0.72       12.74     39.94 o 
  11  13   2      555.95      403.18     56.62 o 
  12  13   2       48.83      -20.64     43.97 o 
   0  14   2       22.84      -21.64     31.20 o 
   1  14   2    14952.25    15523.17    144.85 o 
   2  14   2        4.12        4.10     18.41 o 
   3  14   2     8059.39     8110.82     92.77 o 
   4  14   2        3.57      -36.58     24.39 o 
   5  14   2      350.02      381.19     57.41 o 
   6  14   2       80.27      128.68     37.79 o 
   7  14   2      426.96      411.40     50.14 o 
   8  14   2        4.20      -49.27     32.85 o 
   9  14   2       59.01       17.37     39.33 o 
  10  14   2       33.44      -41.36     38.12 o 
  11  14   2      214.94      221.23     48.65 o 
  12  14   2        2.70      -67.67     45.12 o 
   1  15   2      351.76      564.11     32.23 o 
   2  15   2     1109.98     1115.54     42.34 o 
   3  15   2      208.45      146.72     31.77 o 
   4  15   2      933.00      814.83     58.15 o 
   5  15   2     3496.89     3397.64    106.46 o 
   6  15   2       41.49      -61.92     41.28 o 
   7  15   2     2733.48     2619.01     97.38 o 
   8  15   2       24.90        8.25     40.76 o 
   9  15   2     1029.99     1033.99     75.45 o 
  10  15   2       61.19      -11.28     40.89 o 
  11  15   2      245.11      214.03     51.85 o 
   0  16   2      806.02      843.32     84.52 o 
   1  16   2       64.36       63.41     27.47 o 
   2  16   2       67.79       64.18     26.78 o 
   3  16   2        8.49      -14.74     34.81 o 
   4  16   2     3984.84     4209.21    117.44 o 
   5  16   2       15.79       -0.86     42.07 o 
   6  16   2      194.29      194.83     55.98 o 
   7  16   2       40.90        4.71     46.75 o 
   8  16   2      517.78      342.28     64.51 o 
   9  16   2        2.00      -66.01     48.45 o 
  10  16   2       79.00       54.39     56.72 o 
   1  17   2    10926.49    10809.18    132.68 o 
   2  17   2       54.13        2.04     30.49 o 
   3  17   2     7631.63     7759.16    145.32 o 
   4  17   2      354.87      428.98     59.27 o 
   5  17   2       22.93      -23.37     44.53 o 
   6  17   2       66.48       23.76     47.94 o 
   7  17   2     1820.23     1875.46     91.36 o 
   8  17   2       38.29       31.36     53.31 o 
   9  17   2     1454.95     1803.52    105.35 o 
  10  17   2       50.17        1.90     59.50 o 
   0  18   2      387.57      355.57     53.99 o 
   1  18   2     2445.60     2641.84     65.19 o 
   2  18   2       36.33      -12.22     37.82 o 
   3  18   2     3049.03     3088.48     93.28 o 
   4  18   2       63.50       12.36     48.29 o 
   5  18   2     2998.49     2825.16    106.72 o 
   6  18   2        4.52      -68.91     47.77 o 
   7  18   2     1490.32     1689.71    131.52 o 
   8  18   2       31.91       48.98     55.60 o 
   9  18   2      290.14      232.71     66.30 o 
   1  19   2        1.74       -0.34     30.58 o 
   2  19   2      161.08      158.10     46.27 o 
   3  19   2      309.41      354.22     63.09 o 
   4  19   2      364.64      247.45     60.99 o 
   5  19   2     1105.41     1341.27     94.27 o 
   6  19   2       16.62       -7.87     52.26 o 
   7  19   2      215.66      164.33     67.75 o 
   8  19   2       46.57       45.90     58.41 o 
   0  20   2     4000.26     3955.42    119.36 o 
   1  20   2     1053.46     1237.99     78.19 o 
   2  20   2     1094.43     1072.76     75.98 o 
   3  20   2      142.12      106.14     54.62 o 
   4  20   2        0.41      -52.11     50.57 o 
   5  20   2       78.92       56.16     55.09 o 
   6  20   2       30.20      -12.46     55.19 o 
   7  20   2        0.33      -27.17     54.93 o 
   1  21   2      348.12      342.98     56.82 o 
   2  21   2        1.15       -6.23     51.80 o 
   3  21   2      230.61      156.61     60.88 o 
   4  21   2       34.29       10.02     56.58 o 
   5  21   2      121.05      137.65     58.84 o 
   6  21   2        0.00      -15.43     58.18 o 
   0  22   2      347.24      395.35    142.19 o 
   1  22   2     2791.37     2993.29    147.20 o 
   2  22   2        0.37      -29.23     55.71 o 
   3  22   2      113.92       64.77     60.01 o 
   4  22   2        2.95      -17.02     57.63 o 
   5  22   2       37.76       14.60     60.09 o 
   1  23   2       13.79      -18.21     56.81 o 
   2  23   2       41.90      -17.98     59.42 o 
   1   1   3       65.17       13.72      5.44 o 
   2   1   3     3882.45     4456.13     42.60 o 
   3   1   3      200.67      113.74     10.72 o 
   4   1   3     7294.82     8558.06     73.68 o 
   5   1   3       92.92       56.50     13.89 o 
   6   1   3     5293.08     5339.75     77.14 o 
   7   1   3     8241.38     8305.30     89.23 o 
   8   1   3     5468.38     5941.81     92.54 o 
   9   1   3     9091.14     8922.26     88.91 o 
  10   1   3      838.01      845.98     45.51 o 
  11   1   3      252.18      370.80     41.27 o 
  12   1   3      261.94      120.01     51.24 o 
  13   1   3       14.60      -68.80     45.87 o 
  14   1   3        6.92      -73.08     48.72 o 
   0   2   3      628.19      483.76     20.40 o 
   1   2   3      456.99      302.33     13.90 o 
   2   2   3     5858.76     6162.08    124.21 o 
   3   2   3    65993.76    66471.36    463.71 o 
   4   2   3    12745.64    12186.41    103.29 o 
   5   2   3     9198.83     8953.39     87.04 o 
   6   2   3     1842.61     1654.86     30.75 o 
   7   2   3     1128.88     1070.29     27.99 o 
   8   2   3      185.51      275.79     22.47 o 
   9   2   3      318.77      274.99     25.80 o 
  10   2   3      679.67      876.73     38.65 o 
  11   2   3      120.43       41.76     36.64 o 
  12   2   3      221.16      137.07     43.82 o 
  13   2   3      633.83      456.63     65.67 o 
  14   2   3      545.42      542.67     72.69 o 
   1   3   3    11775.36    11709.27     99.74 o 
   2   3   3     9432.22     9607.06     80.98 o 
   3   3   3    13492.27    13480.84    118.38 o 
   4   3   3       12.79       32.32     11.56 o 
   5   3   3        6.54       22.31     10.65 o 
   6   3   3     6842.80     7449.52     73.63 o 
   7   3   3      296.15      269.41     23.72 o 
   8   3   3      533.31      521.98     26.38 o 
   9   3   3     2477.74     2489.07     48.54 o 
  10   3   3       61.38      112.90     25.24 o 
  11   3   3      253.79      112.25     39.59 o 
  12   3   3        1.10      -27.71     37.24 o 
  13   3   3       92.02       82.10     52.91 o 
  14   3   3        1.88      -38.23     51.29 o 
   0   4   3    13923.44    15325.36    199.62 o 
   1   4   3     2446.77     1805.08     36.26 o 
   2   4   3     2174.17     1978.40     29.37 o 
   3   4   3       99.51      253.00     18.82 o 
   4   4   3    12682.64    13388.54    116.48 o 
   5   4   3      554.21      339.89     23.75 o 
   6   4   3     4403.17     5099.36     60.42 o 
   7   4   3     2831.90     2827.74     55.94 o 
   8   4   3      535.11      671.78     33.11 o 
   9   4   3      703.06      625.70     32.96 o 
  10   4   3       85.28      121.76     28.34 o 
  11   4   3     2259.65     2143.12     55.97 o 
  12   4   3      286.20      381.88     51.75 o 
  13   4   3        2.72      -22.34     40.67 o 
  14   4   3      163.50       86.39     56.49 o 
   1   5   3       42.70       23.74     15.33 o 
   2   5   3      241.77      352.86     19.38 o 
   3   5   3     2949.76     1954.11     31.57 o 
   4   5   3    20738.78    19825.90    161.72 o 
   5   5   3     8571.36     8153.55     86.68 o 
   6   5   3    21271.41    21231.14    218.58 o 
   7   5   3     5104.34     5167.61     74.22 o 
   8   5   3     4796.87     4328.75     65.54 o 
   9   5   3      639.39      560.29     32.54 o 
  10   5   3      208.45      166.81     30.11 o 
  11   5   3       85.92       44.02     29.18 o 
  12   5   3      279.71      286.35     50.14 o 
  13   5   3      141.36       98.67     64.84 o 
  14   5   3      420.62      457.36     71.93 o 
   0   6   3     3532.13     3054.16     95.40 o 
   1   6   3      939.96     1054.20     20.91 o 
   2   6   3      924.33      723.09     17.40 o 
   3   6   3    13420.63    14024.80    111.82 o 
   4   6   3      658.86      716.26     32.70 o 
   5   6   3     6537.95     7533.36     94.15 o 
   6   6   3      814.04      764.05     32.35 o 
   7   6   3       39.11      104.90     21.13 o 
   8   6   3      467.77      487.57     32.07 o 
   9   6   3      553.86      830.83     41.29 o 
  10   6   3     1195.27     1197.09     57.97 o 
  11   6   3      499.45      694.23     44.96 o 
  12   6   3      795.11      830.85     63.68 o 
  13   6   3      451.83      629.65     63.39 o 
  14   6   3      299.01      146.65     61.33 o 
   1   7   3      117.85      102.02     11.28 o 
   2   7   3      354.23      420.47     17.83 o 
   3   7   3      240.93      365.58     21.01 o 
   4   7   3        0.06       -1.06     11.11 o 
   5   7   3      282.72      374.09     23.56 o 
   6   7   3      247.40      169.71     21.91 o 
   7   7   3      261.71      286.63     26.14 o 
   8   7   3       25.65       79.52     21.77 o 
   9   7   3       52.52       24.64     26.23 o 
  10   7   3       57.18      105.43     29.95 o 
  11   7   3      102.13        2.55     28.90 o 
  12   7   3       12.78      -45.41     30.27 o 
  13   7   3       36.94      -14.98     43.45 o 
  14   7   3       15.81      -18.05     47.76 o 
   0   8   3     2702.73     2422.26     65.20 o 
   1   8   3     3789.89     4501.38     52.09 o 
   2   8   3     8403.21     9306.89     81.70 o 
   3   8   3     9416.47     9359.23     89.88 o 
   4   8   3     1513.65     1546.71     29.87 o 
   5   8   3     1048.71     1136.94     35.85 o 
   6   8   3      416.36      386.73     26.53 o 
   7   8   3      987.09      934.14     36.18 o 
   8   8   3        1.68       25.25     22.94 o 
   9   8   3       71.38       88.31     27.80 o 
  10   8   3      128.68       31.11     28.26 o 
  11   8   3      136.45      115.14     35.00 o 
  12   8   3      411.98      312.23     42.10 o 
  13   8   3      232.97      101.01     47.00 o 
  14   8   3      131.15       54.78     51.06 o 
   1   9   3     2686.37     2974.57     41.82 o 
   2   9   3      472.99      547.29     19.24 o 
   3   9   3       97.19      108.53     15.77 o 
   4   9   3     4983.40     5821.99     86.88 o 
   5   9   3     7996.12     8631.33     85.96 o 
   6   9   3     5294.51     5696.14     75.48 o 
   7   9   3     2628.24     2739.63     50.94 o 
   8   9   3     1316.97     1371.84     43.49 o 
   9   9   3     1635.03     1588.80     48.76 o 
  10   9   3      605.21      550.61     44.94 o 
  11   9   3      387.36      304.82     39.27 o 
  12   9   3       26.98      -27.10     33.58 o 
  13   9   3       67.88       84.20     45.62 o 
   0  10   3     7283.18     7130.52    136.08 o 
   1  10   3     2489.90     2380.99     38.77 o 
   2  10   3     3424.09     3017.70     44.70 o 
   3  10   3       48.53        4.56     13.56 o 
   4  10   3     2952.33     2925.79     46.91 o 
   5  10   3      145.29      123.31     21.91 o 
   6  10   3     1271.17     1314.11     37.71 o 
   7  10   3        3.19        4.50     22.09 o 
   8  10   3        1.04      -14.77     24.10 o 
   9  10   3      484.75      394.19     36.93 o 
  10  10   3      151.38       82.73     32.47 o 
  11  10   3      514.90      284.36     43.81 o 
  12  10   3      432.27      324.18     46.86 o 
  13  10   3      228.05      129.24     44.34 o 
   1  11   3      241.26      244.32     21.64 o 
   2  11   3     1712.89     1651.34     34.97 o 
   3  11   3      107.29      103.20     15.54 o 
   4  11   3      665.41      576.64     25.37 o 
   5  11   3     4055.43     4435.73     69.87 o 
   6  11   3       87.20       50.79     21.12 o 
   7  11   3     1727.63     1933.28     54.60 o 
   8  11   3      853.61     1172.81     68.87 o 
   9  11   3      232.65      269.23     39.40 o 
  10  11   3       79.17      104.97     37.04 o 
  11  11   3      154.86      108.64     42.40 o 
  12  11   3       17.28       11.68     36.71 o 
  13  11   3       85.88       69.22     43.75 o 
   0  12   3     2971.74     2349.41     79.17 o 
   1  12   3     3860.28     3591.63     61.45 o 
   2  12   3     3178.72     2664.87     53.03 o 
   3  12   3    17094.71    16583.03    153.88 o 
   4  12   3     1741.79     1677.77     39.94 o 
   5  12   3     1604.60     1389.86     44.46 o 
   6  12   3       66.01       36.07     23.52 o 
   7  12   3     1097.43     1214.83     51.82 o 
   8  12   3      417.45      458.56     42.15 o 
   9  12   3      380.92      385.96     42.60 o 
  10  12   3      620.71      683.21     52.89 o 
  11  12   3      256.93      333.03     46.41 o 
  12  12   3      223.36      100.43     42.97 o 
   1  13   3       18.81        5.71     17.61 o 
   2  13   3      165.13      180.64     22.90 o 
   3  13   3      567.81      583.39     30.10 o 
   4  13   3      605.75      408.81     37.57 o 
   5  13   3      672.99      501.34     39.25 o 
   6  13   3     5848.91     5229.89     96.10 o 
   7  13   3     1482.68     1197.92     58.10 o 
   8  13   3     4421.81     4083.02     84.34 o 
   9  13   3     3683.23     3188.48     79.05 o 
  10  13   3     1769.75     1724.96     65.98 o 
  11  13   3      509.93      458.51     55.91 o 
  12  13   3      210.09      220.00     52.51 o 
   0  14   3     4678.08     4750.36    105.49 o 
   1  14   3     1807.94     1875.32     43.73 o 
   2  14   3     1361.28     1275.46     37.13 o 
   3  14   3        1.79      -27.05     18.04 o 
   4  14   3      101.39       84.06     29.19 o 
   5  14   3      331.12      364.11     34.05 o 
   6  14   3        0.53      -27.47     28.69 o 
   7  14   3      137.93       56.96     32.95 o 
   8  14   3      268.45      197.57     47.23 o 
   9  14   3       61.36        6.46     37.60 o 
  10  14   3        3.82      -11.63     41.99 o 
  11  14   3      115.19      105.71     46.09 o 
   1  15   3     1928.85     1891.64     45.55 o 
   2  15   3      322.68      263.21     26.77 o 
   3  15   3        1.59      -36.96     24.64 o 
   4  15   3      115.33       64.37     36.94 o 
   5  15   3     2662.24     2219.23     87.84 o 
   6  15   3      119.33       53.90     45.03 o 
   7  15   3       66.50      -47.79     46.04 o 
   8  15   3     1024.92      929.11     68.81 o 
   9  15   3      188.10       61.27     45.24 o 
  10  15   3       68.28       43.96     47.86 o 
  11  15   3      299.62      172.49     51.14 o 
   0  16   3     4141.49     4307.94    108.06 o 
   1  16   3     1374.98     1475.80     49.26 o 
   2  16   3      418.11      423.13     36.65 o 
   3  16   3      171.68      225.22     44.06 o 
   4  16   3      383.71      407.47     50.84 o 
   5  16   3     1425.93     1574.82     84.80 o 
   6  16   3     2436.13     2334.31     95.58 o 
   7  16   3      921.01      976.90     79.20 o 
   8  16   3      105.60       46.41     49.95 o 
   9  16   3      154.38       17.52     54.00 o 
  10  16   3      540.41      473.16     73.58 o 
   1  17   3     1562.04     1406.28     49.73 o 
   2  17   3     1537.82     1506.23     51.68 o 
   3  17   3     1495.52     1357.74     74.35 o 
   4  17   3        5.62      -18.58     41.40 o 
   5  17   3        5.21      -62.72     42.07 o 
   6  17   3        2.24      -65.95     43.97 o 
   7  17   3      225.68      141.67     57.50 o 
   8  17   3      455.24      421.13     67.74 o 
   9  17   3      557.91      696.92     80.62 o 
  10  17   3       29.24      -65.74     57.69 o 
   0  18   3      445.69      354.18     54.42 o 
   1  18   3      308.99      340.49     37.65 o 
   2  18   3      150.06      147.78     43.86 o 
   3  18   3      157.51      106.78     45.14 o 
   4  18   3      703.29      662.43     72.14 o 
   5  18   3       40.08        1.70     48.98 o 
   6  18   3      318.11      229.42     59.89 o 
   7  18   3      175.06      134.39     56.23 o 
   8  18   3      107.88       49.31     55.73 o 
   9  18   3       12.89      -13.51     54.90 o 
   1  19   3        7.48       14.61     30.52 o 
   2  19   3        8.74      -12.48     40.18 o 
   3  19   3      688.78      685.23     76.36 o 
   4  19   3     2567.99     2480.61    101.29 o 
   5  19   3     2840.47     2897.86    127.13 o 
   6  19   3     1787.65     1961.24    100.98 o 
   7  19   3      781.74      859.28     84.83 o 
   8  19   3      256.33      242.22     64.84 o 
   0  20   3      683.73      519.77     66.25 o 
   1  20   3     3102.32     2908.63     93.92 o 
   2  20   3      387.33      268.28     55.37 o 
   3  20   3      884.25      917.84     96.27 o 
   4  20   3      286.17      373.80     68.41 o 
   5  20   3      189.92      125.44     63.78 o 
   6  20   3       49.11       27.29     54.77 o 
   7  20   3      109.79      106.40     62.77 o 
   1  21   3      170.60      163.95     51.42 o 
   2  21   3       31.18      -11.92     53.09 o 
   3  21   3       73.06       37.18     52.23 o 
   4  21   3        3.59      -74.94     50.06 o 
   5  21   3       61.06       81.65     58.27 o 
   6  21   3        1.80       -5.55     59.50 o 
   0  22   3      493.75      642.55    170.13 o 
   1  22   3     1653.89     1865.13     94.87 o 
   2  22   3      848.43      921.07     87.16 o 
   3  22   3       21.81      -82.03     54.69 o 
   4  22   3      139.28       93.82     62.27 o 
   5  22   3       15.20       -5.32     63.18 o 
   1  23   3       54.48       54.78     67.87 o 
   2  23   3       79.82       -8.89     58.80 o 
   0   0   4    75821.79    77901.59   1563.50 o 
   1   0   4      440.78      266.10     18.21 o 
   2   0   4     4066.66     4155.94     59.31 o 
   3   0   4       50.59       58.81     13.76 o 
   4   0   4    10611.46    10164.24    128.12 o 
   5   0   4       70.14       52.76     18.66 o 
   6   0   4      173.93      180.48     25.51 o 
   7   0   4        8.67       -1.11     23.44 o 
   8   0   4      179.74      325.19     37.51 o 
   9   0   4      205.70      334.73     49.26 o 
  10   0   4     2909.73     3604.97    187.10 o 
  11   0   4       48.45      -54.58     43.50 o 
  12   0   4      273.47      372.88     84.90 o 
  13   0   4        5.38      -91.52     61.01 o 
  14   0   4        7.01        8.59     76.25 o 
   1   1   4     1087.60     1141.76     19.79 o 
   2   1   4     7463.89     5909.54     54.27 o 
   3   1   4    15816.20    16603.88    131.07 o 
   4   1   4     4336.72     3683.72     45.43 o 
   5   1   4     1808.10     1706.04     31.30 o 
   6   1   4     2735.83     2822.09     40.60 o 
   7   1   4     1018.28     1108.24     29.01 o 
   8   1   4     8536.47     9068.62    107.80 o 
   9   1   4     3243.62     3386.59     63.96 o 
  10   1   4     2495.86     2831.28     67.92 o 
  11   1   4        4.33      -34.80     30.52 o 
  12   1   4      165.30      187.47     45.59 o 
  13   1   4      114.66      -69.38     46.25 o 
  14   1   4       13.08      -74.62     49.74 o 
   0   2   4       25.08       15.97     10.24 o 
   1   2   4    51081.81    53677.00    437.42 o 
   2   2   4     1648.98     1340.72     34.31 o 
   3   2   4   131231.45   134534.97   1130.01 o 
   4   2   4     4982.13     4179.28     68.35 o 
   5   2   4     2093.25     1986.63     31.43 o 
   6   2   4      184.04      176.94     16.70 o 
   7   2   4     3018.62     2651.61     42.85 o 
   8   2   4       43.87       27.13     17.08 o 
   9   2   4     1199.24     1483.88     41.36 o 
  10   2   4        4.83      -13.28     22.92 o 
  11   2   4      701.92      947.91     83.24 o 
  12   2   4       36.22       68.48     40.52 o 
  13   2   4        0.33      -68.78     45.85 o 
  14   2   4       74.82       49.03     56.66 o 
   1   3   4     1389.27     1436.79     24.21 o 
   2   3   4     1620.86     1066.56     25.68 o 
   3   3   4      496.56      834.95     21.22 o 
   4   3   4    21014.66    18782.23    178.97 o 
   5   3   4      245.59      200.71     14.28 o 
   6   3   4     4968.29     4433.20     53.07 o 
   7   3   4      680.19      578.84     29.49 o 
   8   3   4     2301.48     2126.20     45.29 o 
   9   3   4       15.62      -26.99     21.04 o 
  10   3   4     1824.03     1541.64     42.11 o 
  11   3   4       41.97      -47.96     31.97 o 
  12   3   4      113.56      -23.19     36.74 o 
  13   3   4      150.31      164.49     57.42 o 
  14   3   4        0.13      -34.73     53.05 o 
   0   4   4      182.92      575.94    409.73 o 
   1   4   4       32.57       30.86      9.61 o 
   2   4   4     2777.65     2669.70     74.81 o 
   3   4   4      992.74     1141.96     24.82 o 
   4   4   4    32678.42    33440.44    418.80 o 
   5   4   4     3076.32     3193.14     48.60 o 
   6   4   4    15715.39    15562.73    156.21 o 
   7   4   4        1.70        7.60     17.52 o 
   8   4   4        9.87        0.01     19.62 o 
   9   4   4        0.19      -30.10     20.06 o 
  10   4   4     3534.41     3212.10     63.42 o 
  11   4   4       16.61       22.22     34.70 o 
  12   4   4     3835.74     3566.35     95.95 o 
  13   4   4       18.93      -16.41     40.84 o 
  14   4   4     1011.89     1080.62     89.50 o 
   1   5   4     2992.42     3175.74     40.32 o 
   2   5   4      167.70      139.41     10.36 o 
   3   5   4     1364.03     1599.16     36.83 o 
   4   5   4     1734.48     1709.37     33.03 o 
   5   5   4    13422.70    14779.28    152.32 o 
   6   5   4     1239.80     1348.70     64.35 o 
   7   5   4      469.69      689.32     32.12 o 
   8   5   4      394.94      304.13     27.89 o 
   9   5   4       55.59      109.38     24.87 o 
  10   5   4       14.34      -26.21     24.74 o 
  11   5   4      689.66      798.05     46.17 o 
  12   5   4       46.49       46.64     41.23 o 
  13   5   4      354.45      444.45     58.72 o 
  14   5   4       31.32        1.76     54.11 o 
   0   6   4      110.54      212.43     23.02 o 
   1   6   4     5832.30     5938.63     64.24 o 
   2   6   4      908.25      967.16     20.05 o 
   3   6   4    19998.28    22503.45    190.47 o 
   4   6   4      386.45      579.60     24.17 o 
   5   6   4     1446.08     1748.54     36.86 o 
   6   6   4      299.87      363.84     26.23 o 
   7   6   4      605.10      702.08     42.10 o 
   8   6   4      305.65      538.19     32.96 o 
   9   6   4      859.05      725.91     38.57 o 
  10   6   4      965.79     1313.48     48.14 o 
  11   6   4        9.83      -22.61     28.07 o 
  12   6   4      436.24      475.22     67.11 o 
  13   6   4       55.10       66.06     46.30 o 
  14   6   4      339.14      254.19     65.45 o 
   1   7   4       51.15       17.04     12.02 o 
   2   7   4     8330.89     9810.31     88.84 o 
   3   7   4        3.20        1.74     10.69 o 
   4   7   4     6829.73     7738.29     81.95 o 
   5   7   4      135.97      186.21     26.53 o 
   6   7   4    15975.94    15915.21    168.84 o 
   7   7   4       88.14       74.85     21.51 o 
   8   7   4     9347.70     9454.79    242.41 o 
   9   7   4      100.81      114.46     27.34 o 
  10   7   4     3452.53     3094.95     76.99 o 
  11   7   4       17.71      -41.20     28.03 o 
  12   7   4      386.66      436.49     43.01 o 
  13   7   4        9.21      -28.68     42.81 o 
  14   7   4      167.54       68.65     50.87 o 
   0   8   4      504.14      167.87     27.19 o 
   1   8   4     4093.12     4619.36     67.27 o 
   2   8   4    21008.84    21952.24    175.09 o 
   3   8   4      998.20      904.69     26.62 o 
   4   8   4    17508.13    18179.71    153.70 o 
   5   8   4     1720.51     1750.62     38.56 o 
   6   8   4       17.71       22.78     27.57 o 
   7   8   4      164.38      168.39     24.60 o 
   8   8   4      677.92      605.16     35.44 o 
   9   8   4      135.11      137.47     29.54 o 
  10   8   4      262.36      203.48     33.59 o 
  11   8   4        9.46      -35.99     29.71 o 
  12   8   4      183.60       49.53     34.76 o 
  13   8   4       35.07        8.26     47.74 o 
   1   9   4    14205.81    15053.49    158.94 o 
   2   9   4      455.65      399.27     33.27 o 
   3   9   4    14859.34    17261.83    147.17 o 
   4   9   4        5.67       -6.40     14.29 o 
   5   9   4      209.85      150.49     22.15 o 
   6   9   4        0.25        4.20     18.87 o 
   7   9   4      132.63      159.57     25.18 o 
   8   9   4        3.36      -27.94     22.67 o 
   9   9   4      765.60      978.74     50.57 o 
  10   9   4        6.32      -40.81     27.21 o 
  11   9   4       28.34       22.01     33.01 o 
  12   9   4        1.34      -21.11     36.73 o 
  13   9   4       26.69       22.16     50.65 o 
   0  10   4    60292.19    63441.55    775.32 o 
   1  10   4      172.05      245.90     30.21 o 
   2  10   4    14464.18    13630.27    114.56 o 
   3  10   4      195.53      315.32     22.65 o 
   4  10   4     4341.44     4307.16     57.70 o 
   5  10   4        1.85      -11.91     17.47 o 
   6  10   4     3990.35     4294.29     78.54 o 
   7  10   4       59.41       30.21     22.65 o 
   8  10   4       92.89       20.51     25.53 o 
   9  10   4      365.63      340.79     38.80 o 
  10  10   4     2082.94     1668.90     70.99 o 
  11  10   4        0.22      -43.93     33.85 o 
  12  10   4     1774.02     1540.77     70.90 o 
  13  10   4       17.03       13.54     41.33 o 
   1  11   4      159.03      148.25     15.82 o 
   2  11   4     3603.14     3032.92     54.71 o 
   3  11   4        8.26        2.52     16.46 o 
   4  11   4     4504.52     4078.41     64.81 o 
   5  11   4      502.75      552.40     51.50 o 
   6  11   4     6922.76     7058.08    106.57 o 
   7  11   4       28.61       26.43     26.76 o 
   8  11   4     7027.91     7431.40    123.74 o 
   9  11   4        3.00      -29.36     30.34 o 
  10  11   4     1786.84     1934.89     67.56 o 
  11  11   4      144.93      103.02     38.84 o 
  12  11   4      500.89      615.10     55.05 o 
  13  11   4        3.96      -60.63     40.42 o 
   0  12   4      487.49      477.33     47.91 o 
   1  12   4       39.41       68.52     20.71 o 
   2  12   4     1951.73     1792.11     64.72 o 
   3  12   4     6694.51     6678.62     98.52 o 
   4  12   4     1285.93     1137.23     42.27 o 
   5  12   4       27.10        2.52     23.71 o 
   6  12   4       39.66       31.03     25.11 o 
   7  12   4      711.22      834.79     70.52 o 
   8  12   4      240.97      191.00     36.34 o 
   9  12   4      591.39      569.12     48.80 o 
  10  12   4      151.39      121.60     38.96 o 
  11  12   4      760.18      790.84     58.59 o 
  12  12   4       72.02       62.71     43.63 o 
   1  13   4       50.70       58.15     21.70 o 
   2  13   4       33.83       -7.99     19.92 o 
   3  13   4     1313.68     1533.61     47.93 o 
   4  13   4      882.95      776.83     41.87 o 
   5  13   4      115.67      147.90     29.08 o 
   6  13   4     2728.00     2737.77     70.14 o 
   7  13   4       79.23       35.58     30.79 o 
   8  13   4     2108.08     2232.69     69.56 o 
   9  13   4       50.80       61.24     35.48 o 
  10  13   4     1056.31     1064.03     62.88 o 
  11  13   4      137.38      103.33     45.34 o 
  12  13   4       49.97       64.83     43.02 o 
   0  14   4     3230.34     3100.18    107.38 o 
   1  14   4      279.76      256.81     29.27 o 
   2  14   4     5486.50     5483.54     95.16 o 
   3  14   4      137.85       63.91     24.90 o 
   4  14   4     1615.62     1642.29     55.03 o 
   5  14   4        4.48      -32.45     28.02 o 
   6  14   4       30.00      107.87     33.88 o 
   7  14   4        0.25      -34.96     29.78 o 
   8  14   4      121.79      100.53     37.89 o 
   9  14   4        5.97      -15.32     37.91 o 
  10  14   4       97.47       96.94     44.38 o 
  11  14   4        0.49      -63.33     44.54 o 
   1  15   4     1420.68     1308.02     39.43 o 
   2  15   4      153.79       91.02     22.77 o 
   3  15   4        5.33      -36.40     24.27 o 
   4  15   4      547.97      688.53     47.76 o 
   5  15   4      343.90      384.61     42.71 o 
   6  15   4     2087.56     1712.40     68.84 o 
   7  15   4      720.13      578.47     68.37 o 
   8  15   4      609.82      390.74     64.09 o 
   9  15   4       32.36      -62.78     46.57 o 
  10  15   4      151.82      138.22     60.69 o 
  11  15   4       34.52      -47.91     65.05 o 
   0  16   4       76.58       37.15     38.20 o 
   1  16   4      100.87       74.56     24.64 o 
   2  16   4       44.45      -10.33     25.26 o 
   3  16   4      684.59      491.55     52.51 o 
   4  16   4        0.09      -49.00     32.67 o 
   5  16   4      636.17      561.01     62.36 o 
   6  16   4        1.72      -50.98     39.91 o 
   7  16   4      868.43      922.45     80.26 o 
   8  16   4        9.62      -56.09     46.77 o 
   9  16   4        5.70      -23.33     51.08 o 
  10  16   4        1.60      -26.93     48.48 o 
   1  17   4        1.88      -38.23     25.49 o 
   2  17   4     3756.57     3279.61     74.81 o 
   3  17   4      173.15      130.00     44.49 o 
   4  17   4      246.10      179.08     45.08 o 
   5  17   4       86.37       24.31     46.09 o 
   6  17   4       25.69      -62.70     43.26 o 
   7  17   4        8.61      -71.03     47.35 o 
   8  17   4     1001.61     1255.39     95.99 o 
   9  17   4        6.94      -16.37     53.12 o 
  10  17   4      338.05      390.21     77.41 o 
   0  18   4       19.32      -54.30     36.20 o 
   1  18   4        0.00      -40.37     26.91 o 
   2  18   4      173.97      128.57     43.41 o 
   3  18   4       82.17       14.12     41.62 o 
   4  18   4     1668.29     1543.18     94.76 o 
   5  18   4      177.21       95.94     56.79 o 
   6  18   4     1073.45      968.17     86.24 o 
   7  18   4        2.72      -61.50     43.38 o 
   8  18   4       50.40       17.67     48.14 o 
   9  18   4       25.45      -22.69     56.97 o 
   1  19   4     2046.46     1917.79     63.70 o 
   2  19   4      128.28       20.25     41.61 o 
   3  19   4      810.08      903.64     71.64 o 
   4  19   4      504.48      494.45     78.10 o 
   5  19   4      391.48      420.55     94.23 o 
   6  19   4      399.17      427.81     67.52 o 
   7  19   4       18.60      -42.28     51.14 o 
   8  19   4      193.91      169.19     66.66 o 
   0  20   4      513.25      353.52     63.54 o 
   1  20   4      192.72      189.26     49.38 o 
   2  20   4      681.57      634.83     75.57 o 
   3  20   4      367.54      412.89     65.41 o 
   4  20   4       97.55       -6.02     51.86 o 
   5  20   4      183.21       66.76     60.10 o 
   6  20   4        3.89      -73.31     49.87 o 
   7  20   4      106.14       55.27     61.56 o 
   1  21   4       10.93      -61.28     40.85 o 
   2  21   4      297.85      372.54     60.04 o 
   3  21   4        0.57      -67.67     47.29 o 
   4  21   4       85.55       92.09     59.35 o 
   5  21   4        6.79      -80.65     53.77 o 
   6  21   4     1062.08     1035.44     96.02 o 
   0  22   4     4960.08     4801.49    295.50 o 
   1  22   4       31.26       30.54     50.35 o 
   2  22   4     2150.21     2044.35     97.59 o 
   3  22   4      242.74      177.49     63.61 o 
   4  22   4      478.24      413.43     74.91 o 
   1  23   4      706.41      951.08    124.24 o 
   2  23   4        1.38      -16.05     56.37 o 
   1   1   5     1084.06      948.17     27.32 o 
   2   1   5     4767.36     5020.84     57.88 o 
   3   1   5     5305.30     4573.77     50.75 o 
   4   1   5      318.16      420.52     18.29 o 
   5   1   5     2150.38     2501.94     39.09 o 
   6   1   5     2187.86     2078.77     38.01 o 
   7   1   5     5702.73     6108.34     73.49 o 
   8   1   5     8217.29     8077.21     91.72 o 
   9   1   5      238.05      238.65     29.03 o 
  10   1   5     1101.99      979.62     53.65 o 
  11   1   5      508.91      480.64     45.72 o 
  12   1   5        1.07      -54.57     36.86 o 
  13   1   5      145.52      208.97     66.03 o 
  14   1   5        0.01      -48.18     49.86 o 
   0   2   5      601.45      585.98     20.70 o 
   1   2   5    18638.12    17716.80    157.53 o 
   2   2   5     9522.83     9365.53     85.51 o 
   3   2   5     2128.48     1753.95     33.28 o 
   4   2   5    12438.20    12096.33    105.65 o 
   5   2   5      320.16      274.45     18.32 o 
   6   2   5      652.21      780.95     30.37 o 
   7   2   5      240.36      174.38     20.79 o 
   8   2   5     1513.70     1327.58     41.13 o 
   9   2   5      772.41      780.11     40.48 o 
  10   2   5        2.05      -22.16     27.14 o 
  11   2   5      270.16      162.04     38.10 o 
  12   2   5      387.76      398.42     50.84 o 
  13   2   5      506.74      522.37     66.76 o 
  14   2   5     1167.22     1484.23     98.69 o 
   1   3   5       83.71      186.93     11.98 o 
   2   3   5      566.39      380.50     16.20 o 
   3   3   5       40.74       33.60     11.16 o 
   4   3   5     6228.75     7188.14     74.15 o 
   5   3   5     5060.39     4368.59     55.32 o 
   6   3   5      319.53      212.95     25.86 o 
   7   3   5     2822.36     2645.78     42.18 o 
   8   3   5      471.01      383.28     28.97 o 
   9   3   5       60.70       37.58     22.78 o 
  10   3   5      208.06      265.52     33.26 o 
  11   3   5       41.54      -35.74     34.26 o 
  12   3   5        0.22      -34.73     38.15 o 
  13   3   5       26.29      -20.98     41.80 o 
  14   3   5       15.60       -3.16     54.76 o 
   0   4   5      231.29      257.11     91.30 o 
   1   4   5      223.05      195.20     13.53 o 
   2   4   5      768.51      809.89     18.09 o 
   3   4   5     3120.93     3137.67     49.01 o 
   4   4   5     2124.29     1938.33     35.03 o 
   5   4   5    11826.49    11182.28    112.66 o 
   6   4   5     1250.52     1083.62     31.71 o 
   7   4   5      712.43      897.40     33.80 o 
   8   4   5        4.45      -21.39     19.52 o 
   9   4   5       28.98      148.64     26.54 o 
  10   4   5      912.88      960.50     53.56 o 
  11   4   5       32.39      -13.49     31.34 o 
  12   4   5      148.76       76.86     42.08 o 
  13   4   5      665.58      763.12     65.10 o 
  14   4   5        0.63       32.65     53.24 o 
   1   5   5     4898.96     5014.33     71.79 o 
   2   5   5    14632.62    15692.11    281.84 o 
   3   5   5    11105.11    10919.73    114.07 o 
   4   5   5     7397.06     7894.62     80.81 o 
   5   5   5     8997.27     9340.97     94.97 o 
   6   5   5     8539.72     9257.62     98.17 o 
   7   5   5     6546.47     7334.92    123.87 o 
   8   5   5     3474.33     3909.52     64.96 o 
   9   5   5      667.46      944.76     42.10 o 
  10   5   5      150.75      351.12     36.76 o 
  11   5   5       75.47       98.49     30.87 o 
  12   5   5      114.04      144.48     46.25 o 
  13   5   5      633.13      641.44     63.95 o 
  14   5   5      103.94       21.75     55.88 o 
   0   6   5     7977.04     8775.40    345.97 o 
   1   6   5    23859.38    27607.65    870.72 o 
   2   6   5     8318.85     9499.93     85.10 o 
   3   6   5     1503.26     1354.93     29.05 o 
   4   6   5     1214.74     1370.96     33.02 o 
   5   6   5       62.52       77.28     17.55 o 
   6   6   5      342.11      371.52     26.10 o 
   7   6   5     2136.02     1921.23     44.02 o 
   8   6   5      373.82      215.35     27.09 o 
   9   6   5      216.73      322.99     31.65 o 
  10   6   5      427.25      676.74     44.76 o 
  11   6   5     1196.86     1477.28     52.29 o 
  12   6   5      487.26      667.08     91.07 o 
  13   6   5      309.77      364.41     56.28 o 
  14   6   5       98.28       68.46     48.88 o 
   1   7   5     3818.07     4112.77     56.89 o 
   2   7   5     3710.81     4182.61     47.96 o 
   3   7   5     2293.15     2758.25     38.87 o 
   4   7   5      688.32      530.25     30.26 o 
   5   7   5      640.61      565.04     27.38 o 
   6   7   5     2813.93     2678.81     56.65 o 
   7   7   5      822.36      995.77     36.14 o 
   8   7   5      470.28      482.23     35.96 o 
   9   7   5      118.68      163.84     31.57 o 
  10   7   5      528.99      538.64     40.42 o 
  11   7   5      154.01      192.73     36.07 o 
  12   7   5      295.32      315.78     43.41 o 
  13   7   5       32.20        2.26     44.19 o 
  14   7   5        4.86      -56.29     48.63 o 
   0   8   5     2579.89     2002.16     94.49 o 
   1   8   5     8293.67     7913.10     94.32 o 
   2   8   5    22344.47    22357.99    194.89 o 
   3   8   5    15087.17    16264.01    138.35 o 
   4   8   5    17419.16    18298.27    190.41 o 
   5   8   5     1223.30     1224.95     35.76 o 
   6   8   5       20.77        5.01     18.24 o 
   7   8   5      836.81     1030.52     40.45 o 
   8   8   5      286.52      329.91     30.30 o 
   9   8   5      138.60      302.53     35.45 o 
  10   8   5      111.39      112.54     32.35 o 
  11   8   5       11.21      -13.04     30.64 o 
  12   8   5      367.88      422.49     43.94 o 
  13   8   5       47.21        6.56     47.38 o 
   1   9   5      929.29     1041.53     38.68 o 
   2   9   5     1947.92     2233.48     41.62 o 
   3   9   5     1358.80     1124.20     39.42 o 
   4   9   5     8079.12     7610.71    101.26 o 
   5   9   5    11342.26    11170.04    121.30 o 
   6   9   5     6487.95     6243.43     81.52 o 
   7   9   5     4658.23     4469.88     69.41 o 
   8   9   5      952.60      703.17     44.66 o 
   9   9   5     1480.02     1455.00     50.80 o 
  10   9   5      934.70      762.67     46.80 o 
  11   9   5      815.12      777.64     54.36 o 
  12   9   5      127.97       33.03     36.78 o 
  13   9   5      269.58      210.54     77.86 o 
   0  10   5     9598.75    11061.87    254.07 o 
   1  10   5     5878.94     5981.11     78.99 o 
   2  10   5     2452.95     2376.72     48.09 o 
   3  10   5      536.02      423.62     21.03 o 
   4  10   5      539.90      571.88     25.13 o 
   5  10   5      886.13      802.16     36.28 o 
   6  10   5      342.25      329.63     32.74 o 
   7  10   5      130.46       89.46     27.47 o 
   8  10   5      294.13      207.97     35.69 o 
   9  10   5       10.22      -19.33     32.95 o 
  10  10   5      498.18      438.47     44.60 o 
  11  10   5      221.57      168.05     40.99 o 
  12  10   5      107.29       96.07     40.83 o 
  13  10   5      415.82      538.36     60.83 o 
   1  11   5     1945.38     1992.08     45.12 o 
   2  11   5       49.41      101.18     22.78 o 
   3  11   5       69.52       69.42     19.18 o 
   4  11   5     5000.05     4676.44     79.39 o 
   5  11   5     1055.75      937.37     43.32 o 
   6  11   5     1167.02      998.59     50.56 o 
   7  11   5      132.65      168.43     32.59 o 
   8  11   5      104.87       45.09     32.78 o 
   9  11   5        0.46      -10.77     34.26 o 
  10  11   5     1116.72     1439.58     62.74 o 
  11  11   5      397.22      489.17     49.40 o 
  12  11   5      515.95      562.91     54.41 o 
   0  12   5     2067.83     2062.13     74.10 o 
   1  12   5     2879.54     2847.87     55.79 o 
   2  12   5     3132.39     3269.17     73.98 o 
   3  12   5      475.64      491.20     31.27 o 
   4  12   5      905.60      850.67     40.63 o 
   5  12   5       77.08       32.47     25.61 o 
   6  12   5      271.45      240.47     33.48 o 
   7  12   5        2.55      -11.08     30.06 o 
   8  12   5      246.38      171.59     38.09 o 
   9  12   5      896.89      894.31     54.78 o 
  10  12   5        2.76      -23.30     35.14 o 
  11  12   5      513.80      502.97     52.19 o 
  12  12   5       58.45       -3.72     40.62 o 
   1  13   5        4.18      -28.16     18.77 o 
   2  13   5      595.76      629.17     39.24 o 
   3  13   5       73.50       39.43     25.57 o 
   4  13   5     2206.24     2191.32     65.31 o 
   5  13   5      622.47      511.01     40.30 o 
   6  13   5     2799.17     3131.56     72.88 o 
   7  13   5     1835.38     1624.83     61.42 o 
   8  13   5     3186.09     3445.94    114.96 o 
   9  13   5      792.78      673.28     56.43 o 
  10  13   5      905.59     1085.16     67.66 o 
  11  13   5      408.15      332.43     48.28 o 
  12  13   5       19.31      -13.14     41.27 o 
   0  14   5      887.27      880.70     64.98 o 
   1  14   5     3432.25     3656.72     68.64 o 
   2  14   5      331.16      389.27     36.26 o 
   3  14   5       89.75      128.00     31.85 o 
   4  14   5      335.00      395.74     43.12 o 
   5  14   5      620.90      546.82     48.87 o 
   6  14   5       53.56       44.20     35.46 o 
   7  14   5      440.62      537.54     54.28 o 
   8  14   5      614.78      659.15     60.00 o 
   9  14   5      704.98      785.70     60.62 o 
  10  14   5       86.77       70.44     44.71 o 
  11  14   5       17.49      -38.83     48.81 o 
   1  15   5      241.44      274.08     31.01 o 
   2  15   5      960.32      841.09     49.46 o 
   3  15   5      233.43      160.15     38.56 o 
   4  15   5     1121.76     1136.41     58.61 o 
   5  15   5      709.95      638.68     65.14 o 
   6  15   5      507.73      601.28     54.91 o 
   7  15   5     2949.39     2454.57    108.49 o 
   8  15   5      169.16       59.93     44.43 o 
   9  15   5      430.74      136.11     60.04 o 
  10  15   5       61.07       -4.33     56.23 o 
  11  15   5        1.66      -82.00     54.66 o 
   0  16   5     3949.45     3896.38    117.39 o 
   1  16   5     2372.99     2432.30     59.66 o 
   2  16   5     1083.61      926.52     46.86 o 
   3  16   5      162.01      104.17     34.18 o 
   4  16   5      324.62      321.53     42.02 o 
   5  16   5      568.09      714.07     73.72 o 
   6  16   5      367.97      262.54     55.27 o 
   7  16   5      149.59      178.86     54.82 o 
   8  16   5       65.49      -34.20     47.79 o 
   9  16   5      219.71      104.05     55.95 o 
  10  16   5      411.49      298.95     68.69 o 
   1  17   5      240.35      118.11     31.13 o 
   2  17   5       76.27      -42.83     28.55 o 
   3  17   5     2002.50     1906.58     76.10 o 
   4  17   5       48.48       21.88     40.87 o 
   5  17   5     1318.21     1390.59     90.57 o 
   6  17   5       88.39       18.64     46.12 o 
   7  17   5      237.79      241.25     62.61 o 
   8  17   5      268.41      216.43     73.04 o 
   9  17   5      158.28      196.75     61.31 o 
  10  17   5       26.29      -62.69     52.49 o 
   0  18   5        1.74      -54.86     36.58 o 
   1  18   5        4.97      -41.82     27.88 o 
   2  18   5       28.37      -34.94     36.91 o 
   3  18   5      387.75      415.35     55.77 o 
   4  18   5      189.71      174.32     52.37 o 
   5  18   5     1086.49     1293.36     91.69 o 
   6  18   5       14.50      -29.04     45.83 o 
   7  18   5       42.09      -23.98     48.75 o 
   8  18   5       12.81      -20.72     51.87 o 
   9  18   5      123.59       31.51     59.94 o 
   1  19   5       14.12      -47.83     31.89 o 
   2  19   5     1479.15     1506.25     78.82 o 
   3  19   5      289.09      247.86     53.22 o 
   4  19   5     1270.26     1273.59     93.71 o 
   5  19   5     1060.21     1018.39    122.20 o 
   6  19   5      696.81      472.38     73.42 o 
   7  19   5      356.20      405.45     70.89 o 
   8  19   5      231.71      110.65     60.43 o 
   0  20   5      750.40      812.64     74.68 o 
   1  20   5     1311.72     1288.38     80.44 o 
   2  20   5     1752.59     1975.18     93.24 o 
   3  20   5     1107.76     1253.18     91.91 o 
   4  20   5      506.53      553.56     74.69 o 
   5  20   5       22.61      -39.18     54.51 o 
   6  20   5        0.40      -51.37     51.67 o 
   7  20   5       25.04      -34.23     59.52 o 
   1  21   5        2.20      -30.64     43.60 o 
   2  21   5       26.41      -63.40     45.22 o 
   3  21   5       65.30      -12.85     51.33 o 
   4  21   5        4.89      -35.06     51.65 o 
   5  21   5        0.33      -37.76     54.54 o 
   6  21   5      374.30      366.27     72.77 o 
   0  22   5     2948.79     2969.35    246.93 o 
   1  22   5      353.89      267.71     65.29 o 
   2  22   5      474.23      514.13     77.43 o 
   3  22   5      884.80     1121.91     93.02 o 
   4  22   5       14.54       28.02     58.21 o 
   1  23   5      108.10       22.54     56.77 o 
   0   0   6      924.24      711.74     46.94 o 
   1   0   6    18591.80    19598.19    246.04 o 
   2   0   6      405.08      380.87     27.21 o 
   3   0   6      326.83      439.49    175.92 o 
   4   0   6        0.81        3.88     15.41 o 
   5   0   6    21577.23    22703.29    593.08 o 
   6   0   6        0.17      -27.53     19.70 o 
   7   0   6     1580.94     1897.93     56.87 o 
   8   0   6      276.42      262.93     35.99 o 
   9   0   6     1262.24     1557.28    114.54 o 
  10   0   6      173.44       82.95     45.50 o 
  11   0   6     2089.74     2976.71    106.26 o 
  12   0   6       34.28       22.07     48.19 o 
  13   0   6      191.08      383.67     95.30 o 
  14   0   6        0.16      -61.35     72.60 o 
   1   1   6     8334.11     7708.82    100.11 o 
   2   1   6     2925.22     2719.03     40.18 o 
   3   1   6    12268.87    11235.70     97.80 o 
   4   1   6       18.81       26.93     11.63 o 
   5   1   6     7454.85     6920.45     74.06 o 
   6   1   6     1118.08     1189.24     43.02 o 
   7   1   6     4851.44     4664.71     72.39 o 
   8   1   6      675.53      607.75     35.33 o 
   9   1   6     3238.51     3395.40     71.79 o 
  10   1   6       61.61       12.72     28.76 o 
  11   1   6     1439.15     1575.93     58.05 o 
  12   1   6      612.70      801.97     63.30 o 
  13   1   6       15.53      -55.57     46.40 o 
  14   1   6        0.01        1.82     51.94 o 
   0   2   6    14779.66    14982.32    286.57 o 
   1   2   6      427.67      445.71     17.64 o 
   2   2   6      172.37      151.05     23.53 o 
   3   2   6      407.75      505.03     18.77 o 
   4   2   6      465.67      610.50     21.39 o 
   5   2   6        8.73       20.04     13.43 o 
   6   2   6      505.07      499.34     24.40 o 
   7   2   6     2081.23     2055.21     40.86 o 
   8   2   6      625.19      501.48     33.94 o 
   9   2   6      364.44      465.73     35.35 o 
  10   2   6      211.26       13.37     28.69 o 
  11   2   6       17.97      -21.39     30.47 o 
  12   2   6       56.75      113.28     43.87 o 
  13   2   6       63.09       76.68     46.49 o 
  14   2   6       28.76       34.91     54.46 o 
   1   3   6     5327.65     5369.60     62.34 o 
   2   3   6     1957.15     1786.11     31.81 o 
   3   3   6    13232.17    15795.07    138.02 o 
   4   3   6        0.04       20.76     11.55 o 
   5   3   6    11280.04    12992.67    116.71 o 
   6   3   6      191.83      274.89     24.08 o 
   7   3   6     2720.11     2697.19     68.32 o 
   8   3   6      353.92      284.62     29.94 o 
   9   3   6      128.45      121.68     27.40 o 
  10   3   6       80.58      110.68     31.65 o 
  11   3   6      769.57      826.98     59.71 o 
  12   3   6        1.89      -55.32     36.88 o 
  13   3   6        0.66       12.14     43.43 o 
  14   3   6        0.42      -12.19     51.89 o 
   0   4   6      343.85      314.04     18.36 o 
   1   4   6    28642.65    29107.71    252.70 o 
   2   4   6      315.93      335.19     27.20 o 
   3   4   6    20019.34    19601.49    166.46 o 
   4   4   6      942.41      764.80     26.47 o 
   5   4   6     4777.58     4611.11     64.64 o 
   6   4   6     1619.85     1534.19     36.72 o 
   7   4   6        9.09       57.01     20.52 o 
   8   4   6       55.54       30.02     21.89 o 
   9   4   6      139.08       15.50     24.77 o 
  10   4   6       51.98       36.04     28.85 o 
  11   4   6     1925.53     1624.41     67.58 o 
  12   4   6        0.00      -54.70     36.47 o 
  13   4   6     2491.54     2599.07    104.62 o 
  14   4   6        7.73      -72.77     53.19 o 
   1   5   6      334.42      403.81     33.05 o 
   2   5   6     9055.20     9379.36     99.56 o 
   3   5   6      587.80      739.37     20.40 o 
   4   5   6      428.68      203.09     22.92 o 
   5   5   6      256.17      269.27     21.37 o 
   6   5   6     2426.57     2351.85     45.11 o 
   7   5   6      755.20      931.75     37.18 o 
   8   5   6     3064.79     2576.70     52.85 o 
   9   5   6        3.57       15.28     23.99 o 
  10   5   6      648.28      717.11     41.38 o 
  11   5   6        9.09        8.71     37.20 o 
  12   5   6      882.60      868.74     65.97 o 
  13   5   6      182.34      231.93     53.36 o 
  14   5   6      142.43      -19.58     50.00 o 
   0   6   6    32754.50    33181.68    515.90 o 
   1   6   6    34986.62    35924.82    341.57 o 
   2   6   6      194.74      288.99     18.79 o 
   3   6   6       48.40       37.15     11.00 o 
   4   6   6     2399.23     2198.28     41.37 o 
   5   6   6        2.35      -18.26     14.88 o 
   6   6   6     1442.96     1489.84     38.01 o 
   7   6   6     2617.98     2658.62     51.73 o 
   8   6   6      150.40      143.06     25.01 o 
   9   6   6        1.01       46.37     25.82 o 
  10   6   6      283.74      332.71     37.32 o 
  11   6   6      864.82      958.01     50.41 o 
  12   6   6        2.70      -17.46     40.71 o 
  13   6   6      373.09      453.91     59.61 o 
  14   6   6        3.06      -28.51     47.08 o 
   1   7   6    27720.74    29535.61    327.93 o 
   2   7   6      900.65      866.23     27.26 o 
   3   7   6    39750.09    41653.69    328.40 o 
   4   7   6       14.97      -13.22     14.85 o 
   5   7   6     8978.89     8725.25    153.00 o 
   6   7   6       88.91       82.92     20.37 o 
   7   7   6    12452.39    12894.77    160.45 o 
   8   7   6       87.63      106.76     24.98 o 
   9   7   6    12627.08    13221.87    142.38 o 
  10   7   6        4.21       -8.61     30.37 o 
  11   7   6     3674.62     4235.97     80.36 o 
  12   7   6       37.41        5.89     35.59 o 
  13   7   6      125.41      166.56     53.81 o 
   0   8   6      157.48      281.37     60.24 o 
   1   8   6     9975.83    10231.19    123.09 o 
   2   8   6      885.82      766.59     25.77 o 
   3   8   6    22417.30    24977.23    198.71 o 
   4   8   6     1087.38      911.97     26.83 o 
   5   8   6     1417.81     1445.58     40.42 o 
   6   8   6      751.50      789.86     34.67 o 
   7   8   6      198.38      178.14     25.16 o 
   8   8   6      345.21      531.95     34.93 o 
   9   8   6       16.09       50.04     29.43 o 
  10   8   6       69.54       26.79     31.63 o 
  11   8   6        6.12       47.09     32.59 o 
  12   8   6       81.02      -14.53     40.18 o 
  13   8   6      210.26      396.33     67.99 o 
   1   9   6      109.28       85.01     16.04 o 
   2   9   6     2830.31     2892.84     48.09 o 
   3   9   6      263.50      253.52     27.95 o 
   4   9   6      800.40      533.99     27.40 o 
   5   9   6     1062.70      978.32     34.01 o 
   6   9   6      156.87      104.75     24.83 o 
   7   9   6      299.81      302.10     34.29 o 
   8   9   6      329.77      169.32     28.38 o 
   9   9   6       12.81      -15.38     31.45 o 
  10   9   6      199.33       82.26     38.25 o 
  11   9   6       10.59      -16.76     34.82 o 
  12   9   6      189.15      253.89     46.37 o 
  13   9   6       20.63       13.36     51.55 o 
   0  10   6      876.34      983.75    104.20 o 
   1  10   6    22899.29    25549.79    275.86 o 
   2  10   6      176.81      203.95     20.55 o 
   3  10   6      883.31     1064.68     36.41 o 
   4  10   6       44.71       53.56     23.00 o 
   5  10   6     2002.69     2040.50     55.15 o 
   6  10   6        4.55      -34.89     23.26 o 
   7  10   6      977.47      893.47     53.37 o 
   8  10   6       47.87       12.71     30.31 o 
   9  10   6       40.03       17.90     35.94 o 
  10  10   6       46.77      -22.37     33.53 o 
  11  10   6      586.88      696.68     53.66 o 
  12  10   6       19.31      -46.82     38.36 o 
  13  10   6      351.96      535.15     66.30 o 
   1  11   6    10221.64    10213.48    127.35 o 
   2  11   6      248.66      276.92     23.22 o 
   3  11   6    13182.70    13286.06    138.22 o 
   4  11   6      478.16      467.52     34.07 o 
   5  11   6       30.82       23.28     25.15 o 
   6  11   6      165.25      137.19     30.03 o 
   7  11   6      631.09      551.38     42.36 o 
   8  11   6       29.45      -46.56     32.21 o 
   9  11   6     2636.59     2667.71     75.34 o 
  10  11   6       63.07        8.30     34.85 o 
  11  11   6      316.05      292.56     47.17 o 
  12  11   6       10.56       25.38     38.88 o 
   0  12   6       69.63       63.48     34.80 o 
   1  12   6     1861.95     1758.38     48.91 o 
   2  12   6       56.70       12.98     23.66 o 
   3  12   6      680.83      765.98     36.16 o 
   4  12   6        0.18      -31.39     20.92 o 
   5  12   6       77.45       44.65     25.77 o 
   6  12   6      299.46      296.82     35.48 o 
   7  12   6       82.65       58.90     33.68 o 
   8  12   6        0.04      -50.90     33.93 o 
   9  12   6       26.90      -49.80     33.20 o 
  10  12   6     1271.10     1239.64     65.71 o 
  11  12   6       29.84      -28.73     37.65 o 
  12  12   6      221.87       69.25     43.04 o 
   1  13   6        7.76      -23.04     22.05 o 
   2  13   6     1744.60     1413.28     47.28 o 
   3  13   6       50.27       37.08     29.65 o 
   4  13   6     1241.30     1099.18     66.84 o 
   5  13   6      143.59      158.53     35.79 o 
   6  13   6        3.31      -39.09     26.06 o 
   7  13   6      421.97      510.26     50.23 o 
   8  13   6       16.49       -7.95     35.91 o 
   9  13   6      134.82      110.48     41.04 o 
  10  13   6        4.89      -23.42     37.67 o 
  11  13   6       87.41       47.20     43.86 o 
  12  13   6      107.80      116.80     44.73 o 
   0  14   6        0.97      -29.70     35.39 o 
   1  14   6     9664.40     9727.89    161.74 o 
   2  14   6        4.15      -15.81     25.30 o 
   3  14   6     6519.96     6084.09    168.69 o 
   4  14   6       43.65       34.85     30.97 o 
   5  14   6      525.40      346.56     43.84 o 
   6  14   6        0.87      -33.83     32.94 o 
   7  14   6      799.09      771.73     85.82 o 
   8  14   6       55.16      -56.68     37.78 o 
   9  14   6      189.64      161.57     54.34 o 
  10  14   6        7.03      -62.17     41.45 o 
  11  14   6      729.89      724.24     79.34 o 
   1  15   6        0.77      -21.52     23.29 o 
   2  15   6      695.21      714.29     46.70 o 
   3  15   6      570.26      556.72     52.31 o 
   4  15   6       54.52      -18.51     32.78 o 
   5  15   6     5427.68     5833.61    173.13 o 
   6  15   6      568.76      556.58     59.76 o 
   7  15   6     2601.11     2683.48    131.37 o 
   8  15   6      323.64      232.49     48.95 o 
   9  15   6      112.12       85.32     44.96 o 
  10  15   6       33.93      -50.33     56.87 o 
  11  15   6      300.43      430.70     80.97 o 
   0  16   6      548.45      690.45     69.59 o 
   1  16   6       10.25      -36.39     24.26 o 
   2  16   6       15.21      -24.89     32.32 o 
   3  16   6        4.41      -47.52     31.68 o 
   4  16   6       84.62       21.24     35.05 o 
   5  16   6        2.41       -9.24     36.97 o 
   6  16   6      471.08      530.32     54.61 o 
   7  16   6        9.78      -67.05     44.70 o 
   8  16   6      251.85      250.34     63.34 o 
   9  16   6       20.28      -12.49     51.55 o 
  10  16   6      277.46      223.58     67.94 o 
   1  17   6      553.62      444.69     39.03 o 
   2  17   6       96.35        9.89     34.77 o 
   3  17   6     5378.24     5086.75    131.25 o 
   4  17   6      236.27      146.33     46.85 o 
   5  17   6     4119.79     4039.48    177.38 o 
   6  17   6       11.36       48.70     47.97 o 
   7  17   6      922.21      939.23     82.44 o 
   8  17   6        7.41      -28.10     50.43 o 
   9  17   6      612.63      674.43     80.97 o 
   0  18   6       53.89      -19.94     40.35 o 
   1  18   6      167.51       54.44     37.59 o 
   2  18   6       13.62      -53.85     36.81 o 
   3  18   6     1106.08     1359.20     78.57 o 
   4  18   6       94.45       28.40     43.85 o 
   5  18   6     1525.81     1766.66     96.40 o 
   6  18   6       14.34      -70.49     46.99 o 
   7  18   6       21.49      -36.79     47.51 o 
   8  18   6       32.64      -36.98     48.92 o 
   9  18   6      502.63      434.92     75.09 o 
   1  19   6       58.73      -20.88     35.60 o 
   2  19   6     1396.29     1490.73     92.31 o 
   3  19   6      410.66      391.57     55.98 o 
   4  19   6        6.15      -41.55     49.28 o 
   5  19   6      320.40      187.18     59.82 o 
   6  19   6        2.06      -74.13     49.42 o 
   7  19   6      114.34       75.12     58.29 o 
   8  19   6       96.63      -43.54     56.05 o 
   0  20   6      380.50      277.70     69.04 o 
   1  20   6      618.03      648.28     70.71 o 
   2  20   6      120.57      112.60     49.37 o 
   3  20   6      908.94      914.80     73.94 o 
   4  20   6       11.82      -60.47     49.02 o 
   5  20   6       16.79      -57.93     53.44 o 
   6  20   6        0.78      -48.80     50.66 o 
   7  20   6        3.41      -68.48     61.69 o 
   1  21   6        6.59      -45.01     43.68 o 
   2  21   6       37.58       37.60     47.92 o 
   3  21   6       50.27       38.52     55.71 o 
   4  21   6        0.64      -56.67     51.11 o 
   5  21   6      749.03      767.25     86.87 o 
   0  22   6      155.46      203.51    125.63 o 
   1  22   6     2881.17     2997.04    116.08 o 
   2  22   6        0.49      -14.51     49.27 o 
   3  22   6     1565.98     1882.79    144.14 o 
   4  22   6       64.17       54.73     60.00 o 
   1   1   7     8945.47     8460.25     88.42 o 
   2   1   7    17727.04    17857.13    165.60 o 
   3   1   7     8451.48     7294.55     83.82 o 
   4   1   7     9977.96     8547.00    111.79 o 
   5   1   7     1415.76     1043.49     27.70 o 
   6   1   7     6758.04     5849.93     98.43 o 
   7   1   7     5135.90     5369.85     70.01 o 
   8   1   7     3867.77     3782.51     87.26 o 
   9   1   7     2748.18     2908.76     80.82 o 
  10   1   7     1497.23     1533.58     63.43 o 
  11   1   7      334.72      315.98     41.74 o 
  12   1   7      316.25      277.69     44.92 o 
  13   1   7        0.53      -35.62     48.29 o 
  14   1   7       96.45      -17.11     55.64 o 
   0   2   7     5154.95     5718.44     90.90 o 
   1   2   7     9842.07    10850.59    108.44 o 
   2   2   7     9793.35    10481.21    122.18 o 
   3   2   7     5165.58     6079.82     73.94 o 
   4   2   7     3848.45     4209.67     52.25 o 
   5   2   7       75.67       49.15     14.96 o 
   6   2   7     2446.73     2320.82     41.73 o 
   7   2   7     4890.70     4903.96    106.55 o 
   8   2   7     2174.38     2323.10     66.24 o 
   9   2   7      342.11      435.41     34.75 o 
  10   2   7        1.73      -41.33     27.56 o 
  11   2   7       31.97       15.81     32.03 o 
  12   2   7      286.56      214.21     46.43 o 
  13   2   7     1221.82     1439.65     86.12 o 
  14   2   7      986.39     1055.62     89.54 o 
   1   3   7     5601.96     5961.94     69.53 o 
   2   3   7     6533.20     7679.67     85.36 o 
   3   3   7      659.21      688.22     21.00 o 
   4   3   7      368.59      652.33     32.09 o 
   5   3   7     5173.87     5403.00     76.47 o 
   6   3   7      235.41      421.91     23.05 o 
   7   3   7      193.86      249.35     26.89 o 
   8   3   7      346.76      389.64     31.96 o 
   9   3   7        4.51      -33.70     23.94 o 
  10   3   7        5.33      -12.04     29.17 o 
  11   3   7        7.38      -45.55     30.36 o 
  12   3   7        3.15      -29.22     39.09 o 
  13   3   7        9.53      -14.96     43.97 o 
  14   3   7        0.05      -72.28     48.19 o 
   0   4   7      752.11      656.59     38.20 o 
   1   4   7    10352.77    10874.53    130.90 o 
   2   4   7     3396.72     2989.52     53.37 o 
   3   4   7      243.43      313.82     29.51 o 
   4   4   7     4743.28     4981.94     70.26 o 
   5   4   7       70.73       29.85     17.31 o 
   6   4   7     1403.02     1412.24     38.54 o 
   7   4   7      367.54      349.82     29.77 o 
   8   4   7       45.21        8.65     22.56 o 
   9   4   7      357.02      573.21     39.09 o 
  10   4   7      252.01      141.78     31.41 o 
  11   4   7      540.03      767.46     60.23 o 
  12   4   7      768.74     1056.85     77.38 o 
  13   4   7        3.86       11.87     44.23 o 
  14   4   7      181.62      194.68     64.24 o 
   1   5   7     1385.49     1415.66     40.79 o 
   2   5   7      200.53      270.97     22.82 o 
   3   5   7      936.47     1142.47     35.39 o 
   4   5   7      632.98      793.24     22.31 o 
   5   5   7     3217.65     3503.47     65.80 o 
   6   5   7     2934.70     3214.42     57.38 o 
   7   5   7     3101.16     3009.33     58.70 o 
   8   5   7       22.10       -8.59     22.87 o 
   9   5   7       59.39       69.25     28.15 o 
  10   5   7      357.91      246.20     35.18 o 
  11   5   7       28.87       29.32     39.15 o 
  12   5   7     1042.38     1366.39     77.58 o 
  13   5   7      451.12      370.42     58.08 o 
  14   5   7      424.34      344.04     61.20 o 
   0   6   7   112861.15   118485.39   2787.37 o 
   1   6   7    18231.35    18130.80    238.60 o 
   2   6   7     6727.07     6056.92     75.28 o 
   3   6   7      101.85       30.27     12.51 o 
   4   6   7      499.31      583.62     21.48 o 
   5   6   7      330.93      384.71     34.95 o 
   6   6   7     6006.80     6122.65     78.10 o 
   7   6   7     3349.46     3476.39     59.69 o 
   8   6   7       37.94       -0.38     22.40 o 
   9   6   7      272.66      480.43     46.08 o 
  10   6   7     2230.76     2219.07     66.39 o 
  11   6   7     1464.27     1367.11     71.20 o 
  12   6   7      255.48      362.07     53.92 o 
  13   6   7      374.14      476.93     66.44 o 
  14   6   7       43.70       54.37     50.88 o 
   1   7   7      115.98       76.20     16.35 o 
   2   7   7      710.61      597.74     25.16 o 
   3   7   7      115.68      207.87     18.34 o 
   4   7   7       44.06      171.14     14.90 o 
   5   7   7       98.19      145.32     21.45 o 
   6   7   7        8.22        1.78     19.26 o 
   7   7   7      244.08      142.34     25.17 o 
   8   7   7        3.35       36.55     24.22 o 
   9   7   7       62.90      208.24     30.55 o 
  10   7   7       38.34      126.23     33.39 o 
  11   7   7      320.88      424.39     48.37 o 
  12   7   7       26.77      -44.05     37.17 o 
  13   7   7       32.47      -59.62     46.92 o 
   0   8   7     5448.09     5208.20    130.62 o 
   1   8   7      682.21      649.12     37.59 o 
   2   8   7      641.25      777.94     29.05 o 
   3   8   7     6733.94     7237.80     87.53 o 
   4   8   7       73.29       21.37     14.52 o 
   5   8   7      612.74      575.23     30.98 o 
   6   8   7       28.72        6.05     19.87 o 
   7   8   7       15.53        2.71     20.23 o 
   8   8   7       65.37       11.23     23.92 o 
   9   8   7       79.02      178.48     31.56 o 
  10   8   7       68.77       56.69     34.12 o 
  11   8   7       22.98      -47.04     35.75 o 
  12   8   7       29.00      -47.36     40.86 o 
  13   8   7      199.31      177.10     60.34 o 
   1   9   7      170.59      187.65     20.28 o 
   2   9   7     3413.37     3533.25     57.31 o 
   3   9   7     5321.12     5448.23     76.29 o 
   4   9   7    10047.26    10676.29    418.06 o 
   5   9   7     9686.41     9968.00    231.19 o 
   6   9   7     7821.35     7978.54    113.07 o 
   7   9   7     5623.07     5581.24     94.61 o 
   8   9   7     3133.51     3279.68     69.37 o 
   9   9   7     4138.50     4117.37    105.53 o 
  10   9   7     1718.10     1783.20     65.04 o 
  11   9   7     1758.70     2070.72     71.25 o 
  12   9   7     1043.60     1333.85     81.45 o 
  13   9   7      385.20      467.76     71.48 o 
   0  10   7        4.95       64.57     37.74 o 
   1  10   7    17994.29    18547.21    541.55 o 
   2  10   7      675.89      518.19     25.96 o 
   3  10   7     1054.75     1092.71     33.23 o 
   4  10   7        5.57      -28.82     20.02 o 
   5  10   7      224.30      283.30     33.81 o 
   6  10   7     2282.30     2369.60    159.38 o 
   7  10   7      272.35      153.25     32.14 o 
   8  10   7      558.19      484.56     46.80 o 
   9  10   7        0.74      -31.50     32.30 o 
  10  10   7      270.00      362.30     47.87 o 
  11  10   7        3.59        5.13     36.96 o 
  12  10   7      264.12      203.73     45.44 o 
  13  10   7        6.00       38.15     52.09 o 
   1  11   7        1.47       -2.93     20.56 o 
   2  11   7     3029.37     3260.42     74.94 o 
   3  11   7      524.17      581.77     30.02 o 
   4  11   7      400.94      473.52     35.00 o 
   5  11   7       14.92       13.19     23.80 o 
   6  11   7       12.36       -5.00     32.44 o 
   7  11   7       87.45       17.75     29.03 o 
   8  11   7      283.22      172.56     40.38 o 
   9  11   7      293.14      293.81     48.16 o 
  10  11   7       81.41       48.38     38.23 o 
  11  11   7       36.94      -52.52     35.02 o 
  12  11   7       12.68      -12.14     39.96 o 
   0  12   7    10811.69    10719.87    388.30 o 
   1  12   7     8850.71     8487.12    116.66 o 
   2  12   7     7886.29     8278.43    140.46 o 
   3  12   7     5274.56     5328.22    101.30 o 
   4  12   7     3174.67     2998.09     89.71 o 
   5  12   7     1712.40     1851.60     68.48 o 
   6  12   7      293.22      291.50     36.91 o 
   7  12   7      679.68      597.50     63.30 o 
   8  12   7      368.10      370.59     49.21 o 
   9  12   7      287.15      199.04     46.25 o 
  10  12   7      151.18      103.50     43.50 o 
  11  12   7       25.25      -46.99     39.60 o 
  12  12   7       23.27      -29.67     40.62 o 
   1  13   7       76.43       46.93     25.77 o 
   2  13   7      268.14      279.92     32.56 o 
   3  13   7      740.25      593.27     46.22 o 
   4  13   7        4.02      -40.04     26.69 o 
   5  13   7      201.96      216.08     40.02 o 
   6  13   7      743.41      785.04     55.54 o 
   7  13   7      128.35       96.91     51.87 o 
   8  13   7      676.00      825.80    143.49 o 
   9  13   7      404.96      493.83     60.68 o 
  10  13   7      189.44      112.98     42.86 o 
  11  13   7        1.05      -37.62     40.95 o 
   0  14   7        0.38      -16.77     44.60 o 
   1  14   7        9.34       -5.69     24.52 o 
   2  14   7     2404.35     2156.72     63.28 o 
   3  14   7     1936.67     1972.59     66.27 o 
   4  14   7      778.76      643.72     50.80 o 
   5  14   7       47.16       20.84     34.28 o 
   6  14   7      830.52      821.60     60.44 o 
   7  14   7       55.66      -57.36     39.37 o 
   8  14   7        0.14      -60.22     42.73 o 
   9  14   7       12.42      -23.86     42.18 o 
  10  14   7        0.83      -62.31     41.54 o 
  11  14   7       11.13        6.28     51.21 o 
   1  15   7      330.99      282.01     36.01 o 
   2  15   7     1332.82     1269.16     56.80 o 
   3  15   7       13.03      -14.24     31.81 o 
   4  15   7     1759.73     1761.77     66.48 o 
   5  15   7     3361.55     3174.93     88.42 o 
   6  15   7     1642.88     1647.18     78.90 o 
   7  15   7     1211.61     1512.38     85.73 o 
   8  15   7      603.01      649.14     67.84 o 
   9  15   7       34.76       59.74     47.76 o 
  10  15   7       11.25      -12.17     48.12 o 
   0  16   7     1911.31     2028.92    113.71 o 
   1  16   7     1430.79     1382.54     54.78 o 
   2  16   7      299.89      300.04     43.43 o 
   3  16   7       51.08      -16.57     33.38 o 
   4  16   7       80.34       40.29     36.60 o 
   5  16   7        6.56      -44.96     34.77 o 
   6  16   7       60.48       27.26     46.78 o 
   7  16   7        8.93      -44.04     41.07 o 
   8  16   7      250.29      147.65     67.91 o 
   9  16   7      362.32      586.26    152.59 o 
  10  16   7      432.30      576.06     81.75 o 
   1  17   7      124.12       64.44     37.56 o 
   2  17   7      690.20      660.72     55.73 o 
   3  17   7     1076.07     1181.96     66.62 o 
   4  17   7     2544.50     2251.38     78.06 o 
   5  17   7     1133.27     1231.94    101.36 o 
   6  17   7      615.74      542.49     71.11 o 
   7  17   7      304.53      288.29     58.94 o 
   8  17   7      162.02       63.15     55.31 o 
   9  17   7      134.43       13.37     60.19 o 
   0  18   7       91.11      -28.52     43.48 o 
   1  18   7       21.55      -42.25     41.77 o 
   2  18   7      150.85       25.43     45.47 o 
   3  18   7       71.19       20.71     46.46 o 
   4  18   7      125.69       76.80     51.65 o 
   5  18   7      105.20        3.79     50.50 o 
   6  18   7       22.04      -22.08     51.86 o 
   7  18   7       97.84        0.76     49.06 o 
   8  18   7      121.93        1.37     54.86 o 
   1  19   7       52.60      -63.35     42.49 o 
   2  19   7       28.32      -60.43     40.29 o 
   3  19   7      464.38      463.65     60.92 o 
   4  19   7     1241.84     1378.47     94.00 o 
   5  19   7     1113.68     1145.20    173.66 o 
   6  19   7      929.93      915.81     87.39 o 
   7  19   7      400.76      279.99     65.56 o 
   0  20   7     1841.19     1820.94    137.83 o 
   1  20   7     1425.37     1652.13     88.49 o 
   2  20   7     2912.01     3041.71     98.91 o 
   3  20   7     1581.83     1715.53     89.05 o 
   4  20   7     1123.39     1343.10     94.70 o 
   5  20   7        9.54      -22.50     54.75 o 
   6  20   7        2.88        5.10     57.39 o 
   1  21   7        1.53      -19.52     49.70 o 
   2  21   7        2.32      -49.80     45.67 o 
   3  21   7       48.09       50.27     56.54 o 
   4  21   7      378.64      474.97     74.03 o 
   5  21   7       12.79      -47.27     54.94 o 
   0  22   7      638.24      596.15    168.24 o 
   1  22   7      888.75      964.39    110.67 o 
   2  22   7      383.82      531.36     68.45 o 
   3  22   7      337.04      402.93     82.21 o 
   0   0   8    10298.66     9540.02    246.38 o 
   1   0   8      470.42      434.32     25.32 o 
   2   0   8    56261.71    55315.41    652.59 o 
   3   0   8        8.04       -4.99     17.48 o 
   4   0   8     8608.67     6460.76    115.87 o 
   5   0   8      267.79      246.95     27.85 o 
   6   0   8    11709.73    12905.48    184.78 o 
   7   0   8       23.41      -23.82     25.37 o 
   8   0   8     3076.13     2554.40     86.50 o 
   9   0   8       77.53      -18.54     36.77 o 
  10   0   8      426.04      178.07     51.22 o 
  11   0   8       51.63      -31.60     45.06 o 
  12   0   8      495.89      280.00     62.92 o 
  13   0   8       27.08      -55.33     67.68 o 
  14   0   8      436.18      324.30     97.62 o 
   1   1   8        4.06       13.90      9.63 o 
   2   1   8       52.02       28.18     12.72 o 
   3   1   8     3057.65     2877.02     76.98 o 
   4   1   8      677.61      698.84     26.15 o 
   5   1   8     3258.28     3063.09     68.40 o 
   6   1   8     4999.89     5458.55     68.99 o 
   7   1   8      335.98      271.40     24.61 o 
   8   1   8     2271.20     2449.69     68.73 o 
   9   1   8      114.46      110.11     30.81 o 
  10   1   8      897.63      949.92     53.18 o 
  11   1   8      179.71       75.73     35.60 o 
  12   1   8       53.10      -52.29     34.86 o 
  13   1   8       24.90      -20.78     42.76 o 
  14   1   8      178.86      195.58     65.72 o 
   0   2   8      477.60      466.60     24.87 o 
   1   2   8     2413.80     2174.08     37.76 o 
   2   2   8       58.57       35.54     12.36 o 
   3   2   8     1715.51     1497.51     33.52 o 
   4   2   8      598.66      546.65     24.80 o 
   5   2   8     1097.93     1082.80     29.40 o 
   6   2   8        1.89      -22.63     15.09 o 
   7   2   8     1230.49     1121.89     37.76 o 
   8   2   8      155.37      114.24     25.87 o 
   9   2   8        0.22       -2.69     27.07 o 
  10   2   8       16.99      -20.22     29.47 o 
  11   2   8        4.67      -41.29     32.05 o 
  12   2   8      168.42      147.08     45.82 o 
  13   2   8       76.52       91.73     48.45 o 
  14   2   8       34.62       33.00     57.50 o 
   1   3   8      549.75      682.08     21.89 o 
   2   3   8     8224.39     8826.38    115.28 o 
   3   3   8      806.70      683.87     24.71 o 
   4   3   8    40537.94    41948.06    482.01 o 
   5   3   8     2428.21     2633.79     43.26 o 
   6   3   8     4220.18     3737.94     54.24 o 
   7   3   8       64.86       36.51     21.94 o 
   8   3   8     1600.84     1360.64     51.77 o 
   9   3   8        1.09       -5.50     24.81 o 
  10   3   8     3912.42     3975.70    105.55 o 
  11   3   8        4.72      -42.66     32.84 o 
  12   3   8       82.35       57.09     44.05 o 
  13   3   8        5.55      -26.08     42.36 o 
  14   3   8       34.46      -10.32     54.91 o 
   0   4   8    13869.17    13863.81    282.40 o 
   1   4   8      365.44      305.12     19.20 o 
   2   4   8    12614.22    13318.97    154.74 o 
   3   4   8       15.97       36.84     13.62 o 
   4   4   8     5186.83     5996.04     72.37 o 
   5   4   8       33.83       85.14     16.03 o 
   6   4   8     2416.75     2594.29     51.74 o 
   7   4   8        5.84        7.52     21.47 o 
   8   4   8      287.66      287.16     30.45 o 
   9   4   8      267.94      264.53     32.53 o 
  10   4   8     1629.15     1927.09     61.37 o 
  11   4   8       93.49       49.46     35.57 o 
  12   4   8     4122.88     4723.03    160.91 o 
  13   4   8       43.98       71.16     49.27 o 
  14   4   8      995.72     1281.48     84.56 o 
   1   5   8     3595.35     3945.89     56.59 o 
   2   5   8      245.41      175.42     17.23 o 
   3   5   8      221.49      440.53     22.73 o 
   4   5   8      254.03      120.24     15.43 o 
   5   5   8      616.04      302.88     25.42 o 
   6   5   8      784.34      774.53     35.65 o 
   7   5   8     2854.31     2731.85     56.46 o 
   8   5   8      333.05      338.52     32.03 o 
   9   5   8     6043.15     5962.47     93.08 o 
  10   5   8        0.54      -40.88     27.25 o 
  11   5   8      144.46      114.61     42.77 o 
  12   5   8      119.14      180.52     47.83 o 
  13   5   8       43.60      -64.34     43.98 o 
  14   5   8       35.47      -38.97     50.14 o 
   0   6   8    32549.53    36297.12    608.40 o 
   1   6   8     1695.39     2060.90     33.79 o 
   2   6   8     4980.78     5171.33     69.55 o 
   3   6   8      739.93      677.15     30.07 o 
   4   6   8      105.90       74.73     14.47 o 
   5   6   8     2033.77     2058.09     48.15 o 
   6   6   8     2832.04     2750.48     72.77 o 
   7   6   8      213.17      218.07     28.36 o 
   8   6   8      728.90      949.39     44.80 o 
   9   6   8       49.71       70.94     30.14 o 
  10   6   8      626.33      730.12     46.98 o 
  11   6   8       65.59        6.68     39.62 o 
  12   6   8      573.20      475.77     56.17 o 
  13   6   8       25.82      -40.93     45.59 o 
   1   7   8       72.52       19.30     14.64 o 
   2   7   8     2100.82     1883.05     48.45 o 
   3   7   8       28.83       52.55     18.04 o 
   4   7   8     4673.84     4329.96     58.37 o 
   5   7   8       14.37      -26.30     17.53 o 
   6   7   8     2461.55     2476.16     55.52 o 
   7   7   8        0.53      -21.86     21.18 o 
   8   7   8     6370.62     6691.78    151.12 o 
   9   7   8      117.28      115.58     31.26 o 
  10   7   8     5675.63     5826.87    131.50 o 
  11   7   8        0.45      -35.07     34.53 o 
  12   7   8      341.95      442.02     63.56 o 
  13   7   8        0.66      -72.21     48.14 o 
   0   8   8     2094.39     1734.28     72.88 o 
   1   8   8     2367.93     2095.78     46.66 o 
   2   8   8     2045.91     1811.02     39.99 o 
   3   8   8     2299.80     2702.80     67.73 o 
   4   8   8     1460.00     1137.80     34.86 o 
   5   8   8      341.02      364.62     29.47 o 
   6   8   8      592.62      511.89     32.80 o 
   7   8   8      326.40      333.27     30.99 o 
   8   8   8       22.41       29.71     25.57 o 
   9   8   8       30.65       22.13     32.77 o 
  10   8   8       20.79       52.48     39.44 o 
  11   8   8       85.40      -13.18     39.97 o 
  12   8   8       17.12       13.95     45.43 o 
  13   8   8       22.16      -40.80     52.79 o 
   1   9   8       93.95      104.92     18.09 o 
   2   9   8        3.72       -4.15     15.91 o 
   3   9   8       13.73      -15.54     16.12 o 
   4   9   8        1.55      -27.95     20.92 o 
   5   9   8      179.51      163.46     28.17 o 
   6   9   8       32.24       21.64     23.99 o 
   7   9   8      233.50      204.69     33.69 o 
   8   9   8      172.94      192.06     34.82 o 
   9   9   8     3061.63     2815.45     86.68 o 
  10   9   8       86.62      139.13     44.47 o 
  11   9   8      456.38      425.00     55.78 o 
  12   9   8       15.46       14.35     45.30 o 
  13   9   8        3.04      -39.87     52.89 o 
   0  10   8    13231.68    12272.99    250.19 o 
   1  10   8     3165.91     3208.68     67.73 o 
   2  10   8     3878.84     3440.72     58.89 o 
   3  10   8        7.47      -17.59     17.04 o 
   4  10   8      233.28      214.05     27.58 o 
   5  10   8      202.39      133.70     26.77 o 
   6  10   8     1602.65     1363.14     48.84 o 
   7  10   8      168.25      180.70     33.53 o 
   8  10   8      602.09      567.46     46.63 o 
   9  10   8      233.12      264.93     47.38 o 
  10  10   8      989.23     1180.11     70.65 o 
  11  10   8      244.14      229.57     52.72 o 
  12  10   8      740.35     1069.50     71.37 o 
   1  11   8      314.86      355.38     41.81 o 
   2  11   8    12547.64    13274.30    189.99 o 
   3  11   8       90.89       38.87     27.77 o 
   4  11   8      257.64      417.65     34.60 o 
   5  11   8       18.34       -4.86     23.65 o 
   6  11   8      312.75      246.93     33.74 o 
   7  11   8       46.26       -0.43     28.81 o 
   8  11   8     5431.12     4980.80    212.88 o 
   9  11   8       11.97       16.11     39.12 o 
  10  11   8     1449.48     1504.69     76.81 o 
  11  11   8      110.32       95.17     43.34 o 
  12  11   8       45.44       -8.27     42.98 o 
   0  12   8     3935.61     3918.25    207.85 o 
   1  12   8      103.08       25.43     26.43 o 
   2  12   8     1971.61     1822.78     56.22 o 
   3  12   8      110.06      222.16     35.10 o 
   4  12   8      637.19      628.94     74.61 o 
   5  12   8       11.88        2.24     30.63 o 
   6  12   8       77.24       12.49     33.68 o 
   7  12   8     1876.78     1716.88     59.24 o 
   8  12   8       53.91       15.14     40.31 o 
   9  12   8      531.52      408.44     53.67 o 
  10  12   8       51.54        8.08     43.42 o 
  11  12   8      163.25      107.12     45.64 o 
  12  12   8       69.92       38.01     48.94 o 
   1  13   8     1112.52     1089.05     59.30 o 
   2  13   8       34.31       -6.90     23.33 o 
   3  13   8     1321.13     1305.22     66.69 o 
   4  13   8      612.53      571.20     47.17 o 
   5  13   8       44.81       22.78     35.55 o 
   6  13   8      457.83      596.57     52.90 o 
   7  13   8      699.39      607.00     56.55 o 
   8  13   8      124.85      178.20     52.01 o 
   9  13   8      206.01      162.00     57.28 o 
  10  13   8      218.51      107.02     49.19 o 
  11  13   8        0.71      -50.57     44.95 o 
   0  14   8     2580.25     2801.29    155.48 o 
   1  14   8        9.41      -33.10     27.40 o 
   2  14   8     7343.83     7155.32    126.54 o 
   3  14   8      242.92      223.29     41.55 o 
   4  14   8     1330.99     1359.29     60.78 o 
   5  14   8        8.91      -46.49     32.80 o 
   6  14   8     1454.79     1362.34     73.61 o 
   7  14   8       54.39      -63.69     42.46 o 
   8  14   8      158.36      309.13     57.82 o 
   9  14   8        0.80      -39.44     50.14 o 
  10  14   8      256.55      221.29     55.28 o 
  11  14   8       10.20      -38.87     47.86 o 
   1  15   8      281.31      207.24     38.70 o 
   2  15   8      300.41      189.09     38.92 o 
   3  15   8      127.74       88.60     36.28 o 
   4  15   8     1707.08     1489.36     63.29 o 
   5  15   8      479.45      687.50     65.20 o 
   6  15   8     4844.90     4687.15    121.85 o 
   7  15   8      347.37      504.63     91.27 o 
   8  15   8     1273.34     1625.50    117.18 o 
   9  15   8       61.78      -32.75     45.34 o 
  10  15   8      154.96      128.23     52.84 o 
   0  16   8       59.11      -15.16     92.12 o 
   1  16   8      579.39      345.74     46.49 o 
   2  16   8        5.00      -47.44     31.63 o 
   3  16   8       18.91      -47.49     31.90 o 
   4  16   8       18.43       15.18     38.16 o 
   5  16   8        4.20       -4.26     36.98 o 
   6  16   8        3.09       10.62     45.72 o 
   7  16   8        9.84      -60.12     47.41 o 
   8  16   8        7.86      -39.98     44.79 o 
   9  16   8        1.43      -82.48     54.98 o 
  10  16   8        3.84      -42.49     62.50 o 
   1  17   8       51.70      -58.56     39.04 o 
   2  17   8      960.68      834.05     61.25 o 
   3  17   8        6.93      -53.35     35.57 o 
   4  17   8     4815.36     4560.67    109.75 o 
   5  17   8      140.85       91.03     43.61 o 
   6  17   8     1798.93     1785.79     83.51 o 
   7  17   8       38.47       46.11     74.49 o 
   8  17   8      487.29      419.21     71.52 o 
   9  17   8        4.61      -61.94     58.62 o 
   0  18   8      731.46      754.44     76.42 o 
   1  18   8       25.65      -14.76     41.88 o 
   2  18   8     2628.43     2568.64     82.99 o 
   3  18   8        3.36      -29.70     44.30 o 
   4  18   8     4528.13     4705.76    134.01 o 
   5  18   8        9.64      -65.07     57.42 o 
   6  18   8       98.90      113.53     54.61 o 
   7  18   8       31.96       29.99     55.83 o 
   8  18   8      554.78      370.54    184.16 o 
   1  19   8       53.78      -15.10     55.29 o 
   2  19   8        0.76      -65.99     43.99 o 
   3  19   8      237.18      253.74     93.45 o 
   4  19   8      474.85      561.14     73.86 o 
   5  19   8       69.78      102.14     56.06 o 
   6  19   8      357.63      317.89     67.67 o 
   7  19   8       58.93      -18.38     63.36 o 
   0  20   8      463.88      561.07    107.64 o 
   1  20   8       88.63       52.61     63.77 o 
   2  20   8     1208.88     1372.36     99.11 o 
   3  20   8      233.58      293.80     56.93 o 
   4  20   8      178.48       76.52     59.13 o 
   5  20   8      402.53      345.33     69.57 o 
   6  20   8       39.14      -50.18     55.56 o 
   1  21   8        2.44      -14.82     63.78 o 
   2  21   8      149.16       61.64     76.96 o 
   3  21   8        3.87      -48.75     47.38 o 
   4  21   8      755.64      837.17     87.54 o 
   5  21   8        1.96      -34.15     58.44 o 
   0  22   8     2005.63     1993.32    215.18 o 
   1  22   8       63.69      -45.94     64.96 o 
   2  22   8      976.05     1328.30    124.34 o 
   1   1   9     6847.26     7530.19     86.32 o 
   2   1   9     2978.93     3055.09     49.15 o 
   3   1   9      563.31      680.01     33.19 o 
   4   1   9      834.30      682.81     28.64 o 
   5   1   9     7191.29     7837.50    119.59 o 
   6   1   9     1428.10     1740.09     38.66 o 
   7   1   9     1821.06     2257.17     57.70 o 
   8   1   9     1355.85     1535.65     50.28 o 
   9   1   9      356.48      423.57     40.35 o 
  10   1   9      191.17      156.19     36.57 o 
  11   1   9      365.36      284.18     43.39 o 
  12   1   9       47.36      -46.89     35.45 o 
  13   1   9        3.54      -40.72     43.50 o 
  14   1   9       16.90      -33.77     55.76 o 
   0   2   9     1960.45     2526.59     58.49 o 
   1   2   9       95.82       22.22     11.89 o 
   2   2   9     1367.14      937.90     27.44 o 
   3   2   9    12245.34    11722.22    156.79 o 
   4   2   9     9520.65     9064.17    106.19 o 
   5   2   9     4354.30     4239.60     85.32 o 
   6   2   9       31.02       38.58     18.04 o 
   7   2   9     1402.23     1586.38     44.35 o 
   8   2   9     1870.19     1808.91     58.45 o 
   9   2   9      934.64     1022.06     48.33 o 
  10   2   9      149.73      139.07     35.59 o 
  11   2   9      302.73      288.77     43.15 o 
  12   2   9      633.36      723.81     56.98 o 
  13   2   9      655.09      692.00     67.07 o 
  14   2   9      722.84      711.73     97.21 o 
   1   3   9       10.06      -12.20     10.51 o 
   2   3   9     4030.48     3771.62     56.12 o 
   3   3   9      145.90      143.25     18.03 o 
   4   3   9    12510.45    11960.70    211.82 o 
   5   3   9       45.20       63.57     17.80 o 
   6   3   9     3035.08     2482.17     51.45 o 
   7   3   9     1288.58     1110.99     38.50 o 
   8   3   9     1279.16     1111.76     50.54 o 
   9   3   9      787.34      775.22     51.88 o 
  10   3   9      294.84      254.48     48.30 o 
  11   3   9      327.85      413.80     47.01 o 
  12   3   9      129.90      166.01     48.96 o 
  13   3   9      164.20      219.18     53.95 o 
  14   3   9       10.09      -11.62     52.53 o 
   0   4   9     4649.96     4244.11     80.36 o 
   1   4   9     2172.57     2077.54     49.56 o 
   2   4   9     4139.00     4379.25     76.97 o 
   3   4   9      184.88      179.98     18.68 o 
   4   4   9      620.96      529.53     27.10 o 
   5   4   9        0.43       10.54     16.29 o 
   6   4   9      395.58      442.69     32.25 o 
   7   4   9      336.97      305.12     30.58 o 
   8   4   9       47.71       57.08     24.94 o 
   9   4   9      311.18      404.75     37.26 o 
  10   4   9      118.08      122.81     35.53 o 
  11   4   9     1743.37     2002.72     75.56 o 
  12   4   9        0.61       14.44     43.40 o 
  13   4   9      310.70      300.30     56.74 o 
   1   5   9     3942.78     3929.37     81.71 o 
   2   5   9      105.55       38.85     14.97 o 
   3   5   9     3951.56     3456.13     56.09 o 
   4   5   9     1045.36      577.70     27.40 o 
   5   5   9     4086.16     3688.52    106.92 o 
   6   5   9    12002.77    11036.12    236.73 o 
   7   5   9     5913.54     5188.22    146.85 o 
   8   5   9     4578.22     4233.21     74.81 o 
   9   5   9      234.37      229.76     33.59 o 
  10   5   9      239.05      212.45     39.43 o 
  11   5   9      172.02      180.41     45.18 o 
  12   5   9      582.67      404.63     55.81 o 
  13   5   9      363.40      259.20     55.34 o 
   0   6   9    16716.83    18175.54    562.16 o 
   1   6   9     7165.54     8768.98    185.43 o 
   2   6   9     8148.14     8960.48    121.80 o 
   3   6   9      598.33      566.02     26.46 o 
   4   6   9     3757.97     3705.79     71.03 o 
   5   6   9     7012.27     6945.92    195.31 o 
   6   6   9     2626.60     2606.95     65.99 o 
   7   6   9     2830.23     2693.01     86.89 o 
   8   6   9        5.89       10.98     24.85 o 
   9   6   9      437.05      492.24     39.64 o 
  10   6   9     1442.45     1505.22     55.29 o 
  11   6   9      177.08       97.81     41.99 o 
  12   6   9      567.76      399.35     56.94 o 
  13   6   9        2.60      -40.60     49.28 o 
   1   7   9     1548.83     1801.01     41.17 o 
   2   7   9     2637.37     3052.73     74.80 o 
   3   7   9     1460.08     1686.83     45.34 o 
   4   7   9      114.72      142.13     19.99 o 
   5   7   9      220.56      304.32     34.63 o 
   6   7   9      399.66      416.16     33.44 o 
   7   7   9     1137.08     1139.01     47.43 o 
   8   7   9      310.72      274.92     35.59 o 
   9   7   9       62.06      135.33     32.89 o 
  10   7   9       65.60       97.88     42.51 o 
  11   7   9        0.35      -15.38     44.29 o 
  12   7   9       17.02       -1.80     49.56 o 
  13   7   9      112.04       79.66     57.46 o 
   0   8   9       24.93       29.79     17.73 o 
   1   8   9     5059.58     4945.03    121.09 o 
   2   8   9      197.33      151.77     22.75 o 
   3   8   9     1711.53     1385.78     46.38 o 
   4   8   9     1351.36     1252.42     44.82 o 
   5   8   9      704.03      684.61     42.37 o 
   6   8   9     1476.03     1330.12     50.76 o 
   7   8   9      552.61      396.65     45.28 o 
   8   8   9       85.96       76.41     35.05 o 
   9   8   9      649.07      668.31     50.39 o 
  10   8   9      197.24      281.05     49.75 o 
  11   8   9       34.04       14.50     40.07 o 
  12   8   9      220.82      243.90     60.66 o 
  13   8   9       16.71       15.09     52.33 o 
   1   9   9     1402.27     1415.80     35.98 o 
   2   9   9     1619.37     1887.04     54.75 o 
   3   9   9      510.56      625.70     30.05 o 
   4   9   9      437.68      497.74     37.58 o 
   5   9   9      410.78      407.48     37.88 o 
   6   9   9     3474.86     3343.23    103.79 o 
   7   9   9     4391.10     4394.29    138.40 o 
   8   9   9     4237.05     4198.05    135.43 o 
   9   9   9     1627.97     1715.82     67.90 o 
  10   9   9     1071.22     1331.42     97.11 o 
  11   9   9      139.86      122.34     48.54 o 
  12   9   9      398.95      563.51     72.33 o 
   0  10   9     4658.60     4672.74    169.86 o 
   1  10   9       63.01       11.80     22.45 o 
   2  10   9      201.06      129.13     27.00 o 
   3  10   9     1528.92     1132.47     66.49 o 
   4  10   9     1169.76     1257.17     47.65 o 
   5  10   9     1557.61     1407.61     58.60 o 
   6  10   9       95.91        9.74     28.86 o 
   7  10   9      154.95      139.07     35.92 o 
   8  10   9      362.14      382.41     47.26 o 
   9  10   9      738.34      733.75     67.42 o 
  10  10   9      185.49       87.17     50.65 o 
  11  10   9     1245.06     1362.85    109.43 o 
  12  10   9       27.67       -8.11     46.90 o 
   1  11   9     1449.96     1545.89     65.91 o 
   2  11   9        2.71      -21.58     23.62 o 
   3  11   9      701.86      970.34     60.35 o 
   4  11   9       14.94       52.51     31.48 o 
   5  11   9      104.23       31.27     27.95 o 
   6  11   9        1.63      -39.09     29.16 o 
   7  11   9     2192.62     1943.63     67.01 o 
   8  11   9       95.78      136.06     41.47 o 
   9  11   9      632.59      809.31     70.93 o 
  10  11   9       28.02        2.95     46.03 o 
  11  11   9       27.57       57.23     51.97 o 
  12  11   9      125.51      214.70     56.63 o 
   0  12   9     8110.78     7918.86    197.99 o 
   1  12   9     5520.05     5323.80    163.51 o 
   2  12   9     3639.97     3590.10     78.72 o 
   3  12   9     2447.86     2463.85    101.44 o 
   4  12   9     4437.12     4278.36    191.99 o 
   5  12   9     3650.84     3670.72    130.15 o 
   6  12   9      659.46      648.97     53.66 o 
   7  12   9      560.05      680.85     56.74 o 
   8  12   9     1864.72     1638.88     79.01 o 
   9  12   9      245.58      213.39     55.07 o 
  10  12   9      174.33       86.44     52.88 o 
  11  12   9      108.22       58.32     54.88 o 
   1  13   9      126.84      106.95     31.69 o 
   2  13   9       22.10      -40.03     29.79 o 
   3  13   9      157.97      118.60     38.89 o 
   4  13   9     1022.16     1188.52     69.24 o 
   5  13   9     1288.75     1212.59     59.03 o 
   6  13   9      379.79      399.81     48.42 o 
   7  13   9     1182.26     1332.69     71.18 o 
   8  13   9      642.85      697.74     70.17 o 
   9  13   9     1553.46     1706.31     90.18 o 
  10  13   9      344.65      234.26     71.71 o 
  11  13   9      274.85      279.46     65.26 o 
   0  14   9     1338.61     1227.20     82.66 o 
   1  14   9      105.55       14.51     29.89 o 
   2  14   9      381.03      410.75     50.20 o 
   3  14   9      223.53      276.53     49.18 o 
   4  14   9      515.78      743.03    144.94 o 
   5  14   9      446.05      378.22     49.20 o 
   6  14   9      912.90      929.51     65.39 o 
   7  14   9      735.35      667.81     69.10 o 
   8  14   9      281.10      283.36     60.33 o 
   9  14   9       50.05       84.10     52.10 o 
  10  14   9       73.37       66.74     66.50 o 
  11  14   9       40.29       83.25     59.11 o 
   1  15   9        0.80      -46.24     37.80 o 
   2  15   9       43.82       49.94     45.10 o 
   3  15   9       13.84       19.28     42.95 o 
   4  15   9      388.18      413.36     50.02 o 
   5  15   9      352.59      420.44     64.81 o 
   6  15   9     2915.42     2665.49    145.26 o 
   7  15   9      303.98      288.65     58.53 o 
   8  15   9     1029.99     1310.89    135.04 o 
   9  15   9        8.57      -35.01     49.78 o 
  10  15   9      161.31      103.26     55.03 o 
   0  16   9      943.39      738.06    134.59 o 
   1  16   9      402.26      348.62     64.16 o 
   2  16   9      136.14       59.27     49.43 o 
   3  16   9       75.59       84.62     50.80 o 
   4  16   9       11.71      -44.19     40.04 o 
   5  16   9       82.96      -40.05     37.80 o 
   6  16   9      168.96      193.16     57.81 o 
   7  16   9       28.40      -56.73     56.01 o 
   8  16   9        9.01      -70.25     46.84 o 
   9  16   9      177.65      228.94     59.52 o 
   1  17   9       21.88      -39.67     39.57 o 
   2  17   9      481.92      363.61     56.90 o 
   3  17   9      390.47      457.79     77.63 o 
   4  17   9      638.01      654.36     90.39 o 
   5  17   9     1557.90     1872.63    247.35 o 
   6  17   9      181.03      106.10     54.25 o 
   7  17   9      154.48       99.90     55.76 o 
   8  17   9      267.57      343.19     94.51 o 
   9  17   9       19.35      -68.23     54.25 o 
   0  18   9      988.40     1138.69    110.46 o 
   1  18   9       33.61      -39.75     44.15 o 
   2  18   9      447.23      347.69     58.27 o 
   3  18   9       73.26      108.99     50.95 o 
   4  18   9      750.58      753.55     71.65 o 
   5  18   9       86.95      110.50     76.88 o 
   6  18   9      910.40     1792.58    505.47 o 
   7  18   9      244.76      262.54    102.36 o 
   8  18   9       10.47       40.22     61.90 o 
   1  19   9       13.29      -10.78     58.52 o 
   2  19   9       70.10      -37.19     61.03 o 
   3  19   9      265.95      312.93     76.24 o 
   4  19   9      872.23     1004.83    129.73 o 
   5  19   9     1556.15     1915.38    194.01 o 
   6  19   9     1426.52     2281.40    704.17 o 
   7  19   9      289.69      404.24     95.90 o 
   0  20   9     1297.27     1413.45    208.12 o 
   1  20   9     1488.14     1671.85    154.86 o 
   2  20   9     1505.95     1666.67    125.46 o 
   3  20   9     1710.18     1753.61    113.06 o 
   4  20   9      289.10      347.87    138.93 o 
   5  20   9      232.61      169.88     71.03 o 
   6  20   9        0.21     -142.99    118.83 o 
   1  21   9        5.24      -24.87     68.91 o 
   2  21   9        1.91      -48.96     57.09 o 
   3  21   9       48.64      -70.22     54.58 o 
   4  21   9        8.09       -4.06     81.37 o 
   0  22   9       66.70      -76.79    127.26 o 
   1  22   9      613.35      513.68     96.28 o 
   0   0  10      609.67      623.56     58.07 o 
   1   0  10    19940.04    19707.82    264.23 o 
   2   0  10       20.46       19.48     19.82 o 
   3   0  10     3779.40     3389.70     79.88 o 
   4   0  10      145.74      123.11     27.98 o 
   5   0  10      557.43      314.04     38.72 o 
   6   0  10        7.73      -35.94     23.96 o 
   7   0  10     1716.78     1762.61     59.58 o 
   8   0  10      538.15      532.05     60.11 o 
   9   0  10       52.62       12.15     40.65 o 
  10   0  10       89.71       57.07     47.55 o 
  11   0  10     1123.25     1208.50    127.23 o 
  12   0  10        7.75      -70.98     49.93 o 
  13   0  10      736.13      977.50    105.56 o 
   1   1  10     2979.72     3381.85     53.08 o 
   2   1  10     7102.76     7970.02     98.96 o 
   3   1  10      676.34      940.97     30.40 o 
   4   1  10      188.45      308.92     25.00 o 
   5   1  10     5913.70     5535.84     96.86 o 
   6   1  10       16.58        3.93     17.31 o 
   7   1  10     3151.62     3235.04     61.24 o 
   8   1  10     1023.71      977.94     60.84 o 
   9   1  10      433.98      454.73     41.04 o 
  10   1  10      322.24      469.45     44.87 o 
  11   1  10      478.63      369.04     45.17 o 
  12   1  10        0.97      -40.69     37.48 o 
  13   1  10       22.29      -26.93     45.48 o 
   0   2  10     1076.30     1244.98     47.96 o 
   1   2  10       15.97      -11.23     11.85 o 
   2   2  10     1273.99     1742.98     38.07 o 
   3   2  10     1399.54     1359.22     35.74 o 
   4   2  10      752.23     1387.81     38.17 o 
   5   2  10      582.64      678.59     34.44 o 
   6   2  10      973.45     1004.30     34.25 o 
   7   2  10       85.39      101.25     25.01 o 
   8   2  10      172.42      101.53     26.89 o 
   9   2  10        0.12        2.27     28.67 o 
  10   2  10       76.19      118.97     35.90 o 
  11   2  10        3.02      -48.89     32.89 o 
  12   2  10       20.63      -36.36     37.48 o 
  13   2  10       43.56      -66.42     44.75 o 
   1   3  10     1595.79     1499.96     41.85 o 
   2   3  10       23.09        6.38     13.44 o 
   3   3  10      808.68      683.38     28.71 o 
   4   3  10        0.09       -3.13     17.03 o 
   5   3  10    15017.08    13792.14    394.02 o 
   6   3  10       12.14        8.54     21.66 o 
   7   3  10     7188.30     6698.25    123.23 o 
   8   3  10       41.89        3.42     24.27 o 
   9   3  10     3681.80     3553.40     78.04 o 
  10   3  10      488.81      633.95     48.46 o 
  11   3  10     1198.28     1407.39     66.00 o 
  12   3  10       55.96      104.53     45.93 o 
  13   3  10        5.53      -10.65     45.90 o 
   0   4  10      988.18     1103.98     40.04 o 
   1   4  10     3569.67     3145.12     63.63 o 
   2   4  10     1454.95     1595.10     38.89 o 
   3   4  10    18899.94    17836.63    264.91 o 
   4   4  10     1393.20     1574.66     72.67 o 
   5   4  10     3951.11     3654.34     79.93 o 
   6   4  10       28.08        8.30     22.01 o 
   7   4  10       65.86       19.99     25.36 o 
   8   4  10      147.80      117.04     27.78 o 
   9   4  10      644.04      852.48     52.49 o 
  10   4  10      255.48      331.52     42.66 o 
  11   4  10     2362.35     2281.19     70.75 o 
  12   4  10       89.76      132.90     47.57 o 
  13   4  10     1205.61     1260.13     96.11 o 
   1   5  10        5.10      -11.23     13.87 o 
   2   5  10    10957.17    12468.53    255.12 o 
   3   5  10       62.00       56.14     17.94 o 
   4   5  10     1291.36     1328.54     36.81 o 
   5   5  10     1308.69     1321.58     47.29 o 
   6   5  10      312.95      321.09     31.01 o 
   7   5  10     1737.47     1710.88     57.12 o 
   8   5  10       76.44      146.92     29.70 o 
   9   5  10       22.67      -39.36     26.24 o 
  10   5  10      829.62     1024.28     58.15 o 
  11   5  10      110.62      148.73     41.77 o 
  12   5  10       40.20       22.85     44.34 o 
  13   5  10      121.33       13.16     50.39 o 
   0   6  10       18.73      -10.24     20.90 o 
   1   6  10     5266.89     5683.46    117.52 o 
   2   6  10      712.87      829.51     30.33 o 
   3   6  10     1461.50     1459.81     40.33 o 
   4   6  10      347.44      508.94     27.73 o 
   5   6  10     2869.62     2993.44    123.40 o 
   6   6  10       93.26       46.35     23.39 o 
   7   6  10      184.23      229.94     32.54 o 
   8   6  10      305.18      356.98     36.39 o 
   9   6  10      535.86      704.65     69.50 o 
  10   6  10      550.37      732.05     52.44 o 
  11   6  10      742.64      793.53     63.40 o 
  12   6  10      133.55       13.26     48.81 o 
  13   6  10      308.29      245.66     63.00 o 
   1   7  10       32.16       43.73     14.00 o 
   2   7  10        0.05      -22.10     14.73 o 
   3   7  10     2832.48     3515.62     71.14 o 
   4   7  10       91.80       34.17     24.75 o 
   5   7  10      800.75      935.34     44.27 o 
   6   7  10        7.93      -22.14     21.72 o 
   7   7  10     3118.09     3162.98     89.76 o 
   8   7  10       42.70       68.67     32.95 o 
   9   7  10    10904.05    10481.15    223.65 o 
  10   7  10        7.63        1.19     34.77 o 
  11   7  10      171.71       35.15     60.98 o 
  12   7  10        7.97       -0.67     48.44 o 
  13   7  10      662.22      692.48     78.07 o 
   0   8  10      607.96      883.92     61.18 o 
   1   8  10     2072.24     1961.99     34.23 o 
   2   8  10     1391.75     1819.00     69.58 o 
   3   8  10     1307.06     1255.77     36.67 o 
   4   8  10     1112.36     1151.23     44.66 o 
   5   8  10     2023.00     1892.32     57.45 o 
   6   8  10      565.81      500.29     48.01 o 
   7   8  10      133.98      168.65     35.45 o 
   8   8  10      934.44      928.16     72.76 o 
   9   8  10      533.48      688.37     57.19 o 
  10   8  10       93.70      147.78     49.02 o 
  11   8  10      143.84      101.86     50.70 o 
  12   8  10      118.69       84.01     54.49 o 
  13   8  10      508.03      486.96     73.46 o 
   1   9  10        1.12      -28.47     20.59 o 
   2   9  10      709.88      917.07     34.52 o 
   3   9  10        6.07        0.90     18.03 o 
   4   9  10     2860.33     2756.70     68.66 o 
   5   9  10      143.65      167.01     32.56 o 
   6   9  10      403.69      306.54     39.25 o 
   7   9  10       34.19       74.76     34.32 o 
   8   9  10     1727.00     1666.06     71.09 o 
   9   9  10       10.97      -42.32     34.72 o 
  10   9  10      842.80     1060.75     79.59 o 
  11   9  10      102.48      112.89     51.52 o 
  12   9  10        0.71      -20.98     57.80 o 
   0  10  10       45.21       28.05     36.38 o 
   1  10  10     4567.25     4144.97    212.10 o 
   2  10  10      808.83      770.78     42.89 o 
   3  10  10     1797.58     1461.05     62.87 o 
   4  10  10      609.39      684.91     44.88 o 
   5  10  10      211.99      158.80     32.41 o 
   6  10  10        6.68      -14.44     28.51 o 
   7  10  10     1537.19     1602.69     61.83 o 
   8  10  10       25.98       14.30     33.95 o 
   9  10  10      441.42      436.37     59.95 o 
  10  10  10      421.78      442.20     63.59 o 
  11  10  10     3490.44     3595.78    214.98 o 
  12  10  10      196.44      236.60     68.89 o 
   1  11  10     2172.44     2213.73     91.25 o 
   2  11  10        9.11        5.24     25.94 o 
   3  11  10     1872.17     1758.48    100.97 o 
   4  11  10       32.43      -28.64     31.54 o 
   5  11  10     1950.24     1710.63     70.05 o 
   6  11  10       17.28      -12.79     33.23 o 
   7  11  10     7560.55     7153.11    224.99 o 
   8  11  10       15.50      -19.31     35.37 o 
   9  11  10     2828.78     2527.39    150.85 o 
  10  11  10       98.46      125.08     76.18 o 
  11  11  10      147.20      148.58     57.81 o 
  12  11  10       62.12       91.78     67.78 o 
   0  12  10     1382.82     1970.53     95.58 o 
   1  12  10     1315.46     1389.20     62.58 o 
   2  12  10        0.10       18.24     31.86 o 
   3  12  10      540.76      659.49     57.06 o 
   4  12  10      507.10      518.48     65.13 o 
   5  12  10      578.69      681.35     78.80 o 
   6  12  10     1593.80     1796.84    101.24 o 
   7  12  10       23.26      -19.06     41.01 o 
   8  12  10     1524.54     1546.54    131.75 o 
   9  12  10      189.76      141.41     63.64 o 
  10  12  10        3.95      -50.45     53.44 o 
  11  12  10       41.57       98.43     64.35 o 
   1  13  10      158.31       99.30     33.19 o 
   2  13  10      341.86      259.56     44.63 o 
   3  13  10      180.35      148.62     41.68 o 
   4  13  10       84.63      101.42     41.34 o 
   5  13  10     1349.64     1298.90    138.88 o 
   6  13  10      149.98      155.15     61.96 o 
   7  13  10      575.21      582.46     64.33 o 
   8  13  10      642.38      783.38     85.92 o 
   9  13  10      617.23      683.95    171.83 o 
  10  13  10      199.04      325.85     97.14 o 
  11  13  10      261.83      136.80     71.71 o 
   0  14  10       20.54        3.22     47.72 o 
   1  14  10     3199.68     3767.89    185.62 o 
   2  14  10       28.64        8.41     36.27 o 
   3  14  10     4736.60     5043.52    170.84 o 
   4  14  10       87.95       12.67     40.36 o 
   5  14  10      221.67      138.82     47.57 o 
   6  14  10      113.33       74.42     46.49 o 
   7  14  10       64.30       97.42     50.47 o 
   8  14  10        1.84      -66.40     55.81 o 
   9  14  10       15.75      -28.26     56.58 o 
  10  14  10       10.21      -26.38     60.72 o 
   1  15  10      162.66      101.72     52.90 o 
   2  15  10       45.16       24.03     40.36 o 
   3  15  10       31.49      -23.60     36.19 o 
   4  15  10        2.03      -53.14     40.95 o 
   5  15  10     2334.40     2190.04    145.62 o 
   6  15  10       31.91        1.99     48.84 o 
   7  15  10     3205.85     3341.98    367.90 o 
   8  15  10       64.60      -32.67     58.09 o 
   9  15  10      370.34      488.19    115.13 o 
  10  15  10       46.42      -24.21     64.91 o 
   0  16  10       67.71       23.61     60.62 o 
   1  16  10        1.25      -58.93     39.29 o 
   2  16  10      454.46      335.95     55.18 o 
   3  16  10        1.79      -57.55     38.37 o 
   4  16  10      344.89      362.37     67.21 o 
   5  16  10       10.74      -34.19     46.13 o 
   6  16  10       56.19       -2.05     49.53 o 
   7  16  10        9.03      -34.46     59.59 o 
   8  16  10        0.08      -58.02     58.14 o 
   9  16  10        0.10      -63.71     60.44 o 
   1  17  10      294.80      219.39     54.62 o 
   2  17  10        0.83      -62.03     41.35 o 
   3  17  10     1514.99     1450.63    143.27 o 
   4  17  10        4.73      -23.42     48.96 o 
   5  17  10      673.53      584.17    135.04 o 
   6  17  10       12.32      -56.52     59.59 o 
   7  17  10      279.52      295.76     77.90 o 
   8  17  10       61.16       35.41     70.47 o 
   0  18  10      162.17       78.29     74.51 o 
   1  18  10      932.75     1047.45    139.09 o 
   2  18  10        4.91      -63.93     48.08 o 
   3  18  10     5066.78     5900.35    628.31 o 
   4  18  10        0.55      -74.49     49.66 o 
   5  18  10     1557.20     1896.14    188.78 o 
   6  18  10       38.61     -136.45     90.96 o 
   7  18  10       17.88      -93.83     96.99 o 
   1  19  10       90.04       19.22     58.61 o 
   2  19  10       68.10       49.10     53.13 o 
   3  19  10       26.22      -65.42     68.02 o 
   4  19  10        8.40     -115.80    140.88 o 
   5  19  10      591.63     1206.99    371.88 o 
   6  19  10        9.10       46.51    116.49 o 
   0  20  10       27.45      101.76    117.49 o 
   1  20  10      316.95      239.25    118.58 o 
   2  20  10       10.00       24.41     75.17 o 
   3  20  10      397.14      351.97     98.63 o 
   4  20  10       20.45      -57.98     77.68 o 
   5  20  10        6.63       39.55    113.68 o 
   1  21  10        8.98      -10.07     79.50 o 
   2  21  10        4.08       30.76     89.79 o 
   3  21  10      471.10      687.83    231.00 o 
   1   1  11      544.87      583.08     25.67 o 
   2   1  11     6586.93     7152.56    106.65 o 
   3   1  11     2140.75     1849.74     42.46 o 
   4   1  11     3121.43     2984.10     71.11 o 
   5   1  11     3575.00     2577.21     72.63 o 
   6   1  11     4800.46     4997.35    123.00 o 
   7   1  11     4157.90     3212.53     97.73 o 
   8   1  11      660.74      900.49     59.52 o 
   9   1  11     2354.51     2212.41     63.24 o 
  10   1  11      509.47      519.44     46.65 o 
  11   1  11      775.94      968.26     60.16 o 
  12   1  11      228.71      235.18     51.24 o 
  13   1  11      106.21       87.47     50.79 o 
   0   2  11      257.07      337.08     30.73 o 
   1   2  11      702.25      629.72     26.07 o 
   2   2  11     6549.69     6274.70     94.44 o 
   3   2  11    16963.44    16063.53    182.78 o 
   4   2  11    16052.15    16336.57    231.39 o 
   5   2  11     5091.30     4928.23    111.44 o 
   6   2  11      208.54      151.41     30.06 o 
   7   2  11      441.60      451.89     36.88 o 
   8   2  11      253.25      286.33     35.95 o 
   9   2  11      159.02      121.28     33.03 o 
  10   2  11        3.64      -46.08     31.50 o 
  11   2  11       39.46       -3.32     36.85 o 
  12   2  11      303.35      439.22     52.95 o 
  13   2  11      334.69      469.65     63.24 o 
   1   3  11      462.26      421.02     24.93 o 
   2   3  11      136.60      141.23     19.16 o 
   3   3  11      242.71      170.78     21.93 o 
   4   3  11     1171.64      894.65     34.07 o 
   5   3  11      742.18      986.25     36.68 o 
   6   3  11      632.32      534.33     40.69 o 
   7   3  11      262.14      439.41     36.45 o 
   8   3  11      978.54      902.93     45.64 o 
   9   3  11       55.23      -19.54     29.37 o 
  10   3  11      859.78      855.47     54.16 o 
  11   3  11        4.95      -25.58     35.07 o 
  12   3  11      144.37      124.17     43.11 o 
  13   3  11       15.18      -68.69     45.79 o 
   0   4  11      193.74      469.82     32.20 o 
   1   4  11     4562.35     5705.69    173.65 o 
   2   4  11      666.64     1067.19     33.29 o 
   3   4  11    16849.67    17402.15    284.54 o 
   4   4  11      919.40      984.14     34.65 o 
   5   4  11      576.76      558.25     39.90 o 
   6   4  11      334.25      346.01     36.32 o 
   7   4  11      317.46      329.62     32.97 o 
   8   4  11       56.92       51.18     28.45 o 
   9   4  11      365.94      343.22     40.97 o 
  10   4  11     2098.60     2071.65     81.26 o 
  11   4  11      107.30      100.68     40.24 o 
  12   4  11      589.65      657.12     63.36 o 
  13   4  11       65.86       79.20     50.58 o 
   1   5  11     2843.62     2558.61     57.65 o 
   2   5  11     3957.26     4102.75     80.65 o 
   3   5  11     1518.47     1578.77     44.94 o 
   4   5  11      788.15      789.29     40.98 o 
   5   5  11     1121.34     1119.11     44.99 o 
   6   5  11     1847.88     1669.52     55.19 o 
   7   5  11     3888.75     4297.58    108.67 o 
   8   5  11      983.19      999.76     58.25 o 
   9   5  11      355.43      569.36     45.54 o 
  10   5  11      146.38      143.39     38.90 o 
  11   5  11       42.21       13.29     38.42 o 
  12   5  11      315.68      292.74     54.48 o 
  13   5  11      154.96       51.35     57.16 o 
   0   6  11    11543.92    10953.35    541.88 o 
   1   6  11     3448.93     2862.69     54.34 o 
   2   6  11     1467.13     1127.10     44.96 o 
   3   6  11        4.90      -24.08     16.06 o 
   4   6  11       57.77       83.84     28.52 o 
   5   6  11     1179.11     1056.02     44.87 o 
   6   6  11      480.15      386.19     38.49 o 
   7   6  11       97.25       67.33     27.97 o 
   8   6  11      119.01      127.26     32.30 o 
   9   6  11     2101.75     2326.45     67.19 o 
  10   6  11     1254.68     1404.21     83.23 o 
  11   6  11     1070.66     1365.08    108.29 o 
  12   6  11       53.43       30.26     51.35 o 
  13   6  11      297.27      165.75     63.63 o 
   1   7  11        7.08       -0.51     13.42 o 
   2   7  11      443.13      519.40     37.57 o 
   3   7  11        9.32      -13.13     16.76 o 
   4   7  11      190.75      280.36     31.54 o 
   5   7  11       58.39       71.21     27.18 o 
   6   7  11      274.51      275.73     36.33 o 
   7   7  11       80.16       74.95     31.70 o 
   8   7  11        7.55        9.87     33.13 o 
   9   7  11      239.48      303.50     46.40 o 
  10   7  11        0.52      -15.97     38.89 o 
  11   7  11        0.20      -10.02     52.29 o 
  12   7  11      225.37      450.68     67.05 o 
  13   7  11      161.75      270.64     66.72 o 
   0   8  11     2478.54     2795.87    106.34 o 
   1   8  11     1109.02      903.53     49.13 o 
   2   8  11     2930.91     3316.53     76.68 o 
   3   8  11        4.37      -16.60     17.57 o 
   4   8  11     2388.69     2501.50    114.58 o 
   5   8  11      391.00      469.05     40.19 o 
   6   8  11       13.67      -34.91     26.51 o 
   7   8  11       80.11       88.40     34.25 o 
   8   8  11     1313.34     1338.86     61.25 o 
   9   8  11     1153.28     1227.02     66.90 o 
  10   8  11       59.33      -49.45     38.32 o 
  11   8  11      258.18      219.67     66.08 o 
  12   8  11        2.42      -41.35     57.10 o 
   1   9  11     1042.93     1179.64     67.60 o 
   2   9  11     2760.78     2841.84    101.10 o 
   3   9  11     1462.40     1309.99     62.31 o 
   4   9  11     2943.57     2663.50    122.05 o 
   5   9  11     2694.68     2574.18     95.92 o 
   6   9  11     5501.59     5301.71    141.28 o 
   7   9  11     5113.35     5048.01    219.86 o 
   8   9  11     1735.99     1551.40     64.11 o 
   9   9  11      474.20      438.17     51.68 o 
  10   9  11        4.23      -44.99     44.02 o 
  11   9  11       40.74       16.99     55.91 o 
  12   9  11       58.21       23.50     63.93 o 
   0  10  11     2974.55     3198.72    324.67 o 
   1  10  11      624.15      769.70     62.05 o 
   2  10  11     2655.65     2817.51    111.86 o 
   3  10  11      647.09      685.31     63.88 o 
   4  10  11      501.46      650.60     54.28 o 
   5  10  11       33.88        7.27     27.79 o 
   6  10  11      836.99      911.12     55.69 o 
   7  10  11       95.17       94.95     38.83 o 
   8  10  11      461.28      467.92     50.25 o 
   9  10  11      297.03      280.05     49.84 o 
  10  10  11     1094.32     1126.72     80.05 o 
  11  10  11       21.26        9.08     49.79 o 
  12  10  11      952.15     1034.63    101.57 o 
   1  11  11      470.13      448.19     40.34 o 
   2  11  11       17.15      -21.62     25.43 o 
   3  11  11      328.43      292.66     44.24 o 
   4  11  11       26.98      -26.04     32.12 o 
   5  11  11       27.98      -28.68     32.72 o 
   6  11  11      911.55      745.23     82.44 o 
   7  11  11        0.75      -37.56     38.88 o 
   8  11  11     1625.34     1650.54     87.54 o 
   9  11  11       13.06       38.54     58.07 o 
  10  11  11      180.76      301.07     69.96 o 
  11  11  11       22.85      -17.41     50.29 o 
   0  12  11     4074.43     3914.02    188.72 o 
   1  12  11     5946.72     6342.59    142.99 o 
   2  12  11     1039.72      983.15     61.86 o 
   3  12  11       21.39       64.35     36.43 o 
   4  12  11     1057.02     1064.10     72.03 o 
   5  12  11     1194.10     1243.02     72.31 o 
   6  12  11     1087.61     1197.91     79.44 o 
   7  12  11        0.33      -29.01     39.49 o 
   8  12  11      182.92      222.08     51.39 o 
   9  12  11     1319.93     1539.80    105.26 o 
  10  12  11      276.07      352.84     75.90 o 
  11  12  11       99.39      131.21     67.81 o 
   1  13  11       42.97       22.89     29.44 o 
   2  13  11      474.42      586.47     60.66 o 
   3  13  11     1135.82     1147.80     69.85 o 
   4  13  11      384.24      521.92     56.83 o 
   5  13  11     2326.32     2276.01    119.60 o 
   6  13  11       96.70       -5.26     46.57 o 
   7  13  11      492.94      516.52     67.32 o 
   8  13  11     1848.76     1846.30    144.53 o 
   9  13  11      719.71      836.49     90.48 o 
  10  13  11     1496.69     1755.12    116.11 o 
   0  14  11        0.45      -53.21     45.45 o 
   1  14  11      129.54      142.01     42.04 o 
   2  14  11      433.24      516.87     57.59 o 
   3  14  11     1994.33     1743.81     89.02 o 
   4  14  11     1619.85     1609.69     78.72 o 
   5  14  11     1435.77     1445.46     86.72 o 
   6  14  11     1343.93     1402.63     85.16 o 
   7  14  11      199.07      158.94     55.68 o 
   8  14  11      167.30      113.34     63.86 o 
   9  14  11       17.91       -4.30     60.70 o 
  10  14  11       64.15       20.31     65.63 o 
   1  15  11        0.19      -36.48     37.62 o 
   2  15  11      279.76      287.99     52.47 o 
   3  15  11      100.90      136.10     46.56 o 
   4  15  11       26.52       13.46     43.71 o 
   5  15  11     1322.35     1400.11     88.07 o 
   6  15  11     1087.00     1472.47    139.12 o 
   7  15  11     1451.85     1508.90    116.00 o 
   8  15  11      158.80      132.09     66.46 o 
   9  15  11      247.19      272.15     84.11 o 
   0  16  11     1017.86     1067.48    169.32 o 
   1  16  11     1133.92     1200.74    117.50 o 
   2  16  11     2039.04     2054.93    136.77 o 
   3  16  11     1473.61     1634.73    158.35 o 
   4  16  11     2143.27     2159.29    170.10 o 
   5  16  11      740.85      617.96     71.13 o 
   6  16  11      501.55      387.31     72.10 o 
   7  16  11      117.84       23.92     59.56 o 
   8  16  11        0.53      -85.34     56.89 o 
   9  16  11        7.27      -56.50     64.55 o 
   1  17  11        0.13      -60.71     40.47 o 
   2  17  11      377.87      269.15     57.26 o 
   3  17  11       75.48       -8.97     48.59 o 
   4  17  11      443.83      577.17     71.45 o 
   5  17  11      225.67      186.51     57.61 o 
   6  17  11      121.93      158.26     97.93 o 
   7  17  11      177.32      105.25     65.11 o 
   8  17  11       13.79      -51.39     65.12 o 
   0  18  11     2894.35     2914.01    238.24 o 
   1  18  11     1866.42     1745.53    111.07 o 
   2  18  11      275.70      302.78     62.86 o 
   3  18  11      100.31      127.55     57.53 o 
   4  18  11       31.96       -2.96     54.08 o 
   5  18  11      119.22       26.83     56.07 o 
   6  18  11      185.06      162.24     73.77 o 
   7  18  11      157.84       81.40     74.20 o 
   1  19  11       19.87       37.95     60.23 o 
   2  19  11       37.37      -70.57     50.11 o 
   3  19  11      133.99       55.37     54.66 o 
   4  19  11      630.69      827.50    237.37 o 
   5  19  11     1026.11     1220.90    574.98 o 
   6  19  11     1155.59     1907.50    699.94 o 
   0  20  11      307.92      265.65    131.87 o 
   1  20  11      800.85      951.49    132.61 o 
   2  20  11      389.93      403.53    105.43 o 
   3  20  11      472.59      727.19    261.20 o 
   4  20  11      147.17       81.73     85.11 o 
   5  20  11       85.79      209.28    131.66 o 
   1  21  11        0.31      -33.69     80.85 o 
   2  21  11       57.75        6.20     82.16 o 
   3  21  11       34.19      -15.50     92.11 o 
   0   0  12    62131.16    62509.96   1319.56 o 
   1   0  12      106.15      142.92     28.91 o 
   2   0  12    18257.20    19224.51    269.88 o 
   3   0  12      512.48      524.89     43.32 o 
   4   0  12      364.75      301.26     45.11 o 
   5   0  12       27.78        0.93     31.06 o 
   6   0  12      384.75      505.81     74.77 o 
   7   0  12      129.71      110.27     51.29 o 
   8   0  12      599.62      496.85     57.49 o 
   9   0  12        0.30      -59.39     39.60 o 
  10   0  12        4.32        1.68     45.17 o 
  11   0  12       48.20       -1.63     50.70 o 
  12   0  12     1142.59     1468.34     98.53 o 
  13   0  12       10.48      -60.86     57.93 o 
   1   1  12     3343.70     3664.87     60.16 o 
   2   1  12      337.98      295.00     35.42 o 
   3   1  12      144.58      151.90     22.38 o 
   4   1  12     5587.19     5370.75    129.91 o 
   5   1  12      898.41     1012.72     37.81 o 
   6   1  12     4721.22     4238.87    100.66 o 
   7   1  12       46.78       25.23     28.18 o 
   8   1  12     2080.21     1833.57     78.47 o 
   9   1  12        2.91        7.71     31.27 o 
  10   1  12     1471.99     1818.04     70.38 o 
  11   1  12       14.19      -46.70     34.91 o 
  12   1  12      640.12      913.47     64.14 o 
  13   1  12        0.05      -62.57     41.71 o 
   0   2  12       51.83       82.59     23.22 o 
   1   2  12      848.81      803.04     29.95 o 
   2   2  12      462.89      559.54     29.47 o 
   3   2  12     3420.55     3789.16     92.53 o 
   4   2  12      373.08      476.33     30.92 o 
   5   2  12      499.63      544.57     34.24 o 
   6   2  12        4.44       -8.92     25.88 o 
   7   2  12      539.21      636.17     52.79 o 
   8   2  12       41.97      -46.37     30.91 o 
   9   2  12      173.31      142.03     35.46 o 
  10   2  12       19.00      -25.69     35.41 o 
  11   2  12       12.84       -5.32     37.30 o 
  12   2  12       23.15      -15.36     38.88 o 
  13   2  12       87.61      166.21     57.00 o 
   1   3  12      719.21      748.86     29.47 o 
   2   3  12      880.58      836.11     31.69 o 
   3   3  12      128.13      132.61     22.61 o 
   4   3  12     5155.75     5466.64     82.02 o 
   5   3  12      174.69      137.21     24.25 o 
   6   3  12     1943.85     2295.27     63.37 o 
   7   3  12        0.34      -37.97     25.31 o 
   8   3  12       54.15       56.03     29.66 o 
   9   3  12       10.63      -46.16     30.78 o 
  10   3  12      983.98     1116.21     61.55 o 
  11   3  12        8.20       -5.33     37.67 o 
  12   3  12      397.42      472.91     54.01 o 
  13   3  12        2.34      -58.36     45.17 o 
   0   4  12     6546.38     6320.08    220.75 o 
   1   4  12      554.40      607.59     28.87 o 
   2   4  12     9916.89     9876.86    229.53 o 
   3   4  12      430.95      511.45     36.62 o 
   4   4  12     1886.70     1832.66     73.23 o 
   5   4  12        0.57      -32.35     21.57 o 
   6   4  12       44.99       20.24     26.35 o 
   7   4  12      185.76      114.95     33.29 o 
   8   4  12       15.56      -19.63     27.61 o 
   9   4  12       37.38        0.22     34.31 o 
  10   4  12      244.99      196.07     43.99 o 
  11   4  12      117.58       68.41     39.41 o 
  12   4  12      615.78      724.39     66.93 o 
  13   4  12        0.02       14.12     48.96 o 
   1   5  12      167.73      118.08     17.59 o 
   2   5  12     1356.77     1198.76     36.84 o 
   3   5  12        0.68        8.20     18.15 o 
   4   5  12       43.11       36.67     19.90 o 
   5   5  12      166.41      158.31     30.20 o 
   6   5  12      743.05      754.10     46.70 o 
   7   5  12      246.50      267.93     43.18 o 
   8   5  12      184.48      184.39     34.58 o 
   9   5  12     1375.34     1371.93     63.21 o 
  10   5  12        9.11      -53.86     35.91 o 
  11   5  12      358.07      194.51     52.99 o 
  12   5  12       57.70       45.89     63.21 o 
  13   5  12       56.84       44.50     56.05 o 
   0   6  12    10440.39     9722.51    473.32 o 
   1   6  12      560.91      678.74     40.76 o 
   2   6  12      395.11      277.58     25.09 o 
   3   6  12        7.58       -3.75     18.29 o 
   4   6  12      300.46      333.77     41.33 o 
   5   6  12     1606.89     1412.60     51.33 o 
   6   6  12      115.06        6.06     27.90 o 
   7   6  12      187.11      136.50     33.72 o 
   8   6  12       97.25       96.70     36.30 o 
   9   6  12      291.21      345.20     48.14 o 
  10   6  12      508.84      759.31     69.07 o 
  11   6  12       35.96       31.99     48.54 o 
  12   6  12      354.58      461.93     97.75 o 
   1   7  12        0.02      -20.81     13.87 o 
   2   7  12     7637.31     7782.89    243.75 o 
   3   7  12       83.08       72.57     21.06 o 
   4   7  12    10410.20    10083.01    297.21 o 
   5   7  12      105.89      111.70     28.92 o 
   6   7  12     1880.48     1708.68     59.21 o 
   7   7  12       20.45      -12.10     29.39 o 
   8   7  12     7006.96     6701.13    186.70 o 
   9   7  12        9.27      -44.94     34.76 o 
  10   7  12     2949.77     2531.51    100.89 o 
  11   7  12        8.82       -9.92     53.75 o 
  12   7  12      273.59      223.43     69.26 o 
   0   8  12    10286.28    10935.00    891.10 o 
   1   8  12      557.82      622.09     49.58 o 
   2   8  12     4096.70     4249.31    105.01 o 
   3   8  12     1458.64     1366.53     41.32 o 
   4   8  12     1465.57     1602.72     68.26 o 
   5   8  12      762.02      666.27     46.56 o 
   6   8  12       86.31       29.38     30.81 o 
   7   8  12      688.12      669.86     52.77 o 
   8   8  12     1167.86     1347.62     64.66 o 
   9   8  12       52.83       41.08     39.32 o 
  10   8  12      143.12       74.65     41.61 o 
  11   8  12       99.32       70.59     59.10 o 
  12   8  12      618.46      780.14     92.05 o 
   1   9  12       32.12       31.80     26.48 o 
   2   9  12       29.45        1.36     25.40 o 
   3   9  12     3873.65     3787.42    200.29 o 
   4   9  12       22.49       -5.36     25.36 o 
   5   9  12     1622.78     1398.76     65.28 o 
   6   9  12      198.26      248.91     39.19 o 
   7   9  12     2426.35     2450.57     74.93 o 
   8   9  12        2.05      -42.54     34.49 o 
   9   9  12     1132.59     1135.33     68.49 o 
  10   9  12       18.92      -19.10     46.06 o 
  11   9  12       23.62       43.62     63.78 o 
  12   9  12       11.41      -65.37     58.18 o 
   0  10  12    10373.79    12748.52   1186.19 o 
   1  10  12       25.61       42.09     27.34 o 
   2  10  12     6613.75     8108.84    285.28 o 
   3  10  12       19.33       -6.62     32.57 o 
   4  10  12        5.88      -12.32     30.53 o 
   5  10  12       33.31        3.21     34.96 o 
   6  10  12       18.78       13.00     38.63 o 
   7  10  12      207.69      204.63     53.80 o 
   8  10  12       94.67       18.30     39.85 o 
   9  10  12        5.13       -9.00     39.62 o 
  10  10  12     1942.93     1816.09    101.56 o 
  11  10  12      245.25      204.40     66.71 o 
   1  11  12       88.11       92.05     33.72 o 
   2  11  12     5333.34     5145.69    127.72 o 
   3  11  12        1.76       -2.58     33.77 o 
   4  11  12     1141.85     1227.35     72.62 o 
   5  11  12      367.08      315.20     50.33 o 
   6  11  12     2374.67     2423.90     92.97 o 
   7  11  12       10.65      -60.97     40.64 o 
   8  11  12     2384.41     2687.24    139.30 o 
   9  11  12        0.49      -48.63     45.99 o 
  10  11  12      362.74      650.44     86.12 o 
  11  11  12       23.48       60.33     63.64 o 
   0  12  12     1088.17      984.59     80.61 o 
   1  12  12      263.21      316.59     39.32 o 
   2  12  12      172.81      109.75     38.12 o 
   3  12  12      313.60      265.29     47.35 o 
   4  12  12       15.01       -3.31     38.28 o 
   5  12  12      644.16      798.19     66.41 o 
   6  12  12       36.99       30.27     42.96 o 
   7  12  12      113.36       37.93     47.35 o 
   8  12  12       19.06       -5.70     43.80 o 
   9  12  12        8.10       -2.17     53.90 o 
  10  12  12       78.01       53.26     61.48 o 
  11  12  12       35.85       14.03     65.14 o 
   1  13  12      169.15      210.84     44.52 o 
   2  13  12      517.29      607.95     70.81 o 
   3  13  12      166.90       81.95     41.75 o 
   4  13  12     1381.04     1419.17     76.63 o 
   5  13  12     1548.32     1471.29    109.94 o 
   6  13  12      480.18      326.51     58.54 o 
   7  13  12        8.36      -43.37     44.77 o 
   8  13  12      519.34      554.56     68.79 o 
   9  13  12      957.16     1167.72    125.39 o 
  10  13  12      315.27      274.48     73.80 o 
   0  14  12     4373.98     3733.83    562.10 o 
   1  14  12       72.81        7.15     35.58 o 
   2  14  12     6628.75     6227.93    392.35 o 
   3  14  12       56.24       34.28     41.18 o 
   4  14  12     3633.83     4057.45    235.42 o 
   5  14  12       54.92      -15.69     44.41 o 
   6  14  12       11.41       -7.30     45.48 o 
   7  14  12        0.03      -69.46     46.30 o 
   8  14  12       15.57      -52.86     80.64 o 
   9  14  12        2.50      -14.13     59.19 o 
  10  14  12       12.01      -90.90     60.60 o 
   1  15  12       33.15      -30.21     40.36 o 
   2  15  12        6.62       -4.92     54.95 o 
   3  15  12       91.32       11.82     45.45 o 
   4  15  12     1063.23     1366.10    138.37 o 
   5  15  12       11.11      -64.44     42.96 o 
   6  15  12     2189.01     2264.52    172.52 o 
   7  15  12       20.23        9.86     51.50 o 
   8  15  12      789.45      778.94     91.52 o 
   9  15  12      116.06       18.21     67.82 o 
   0  16  12       22.76       40.69     64.02 o 
   1  16  12       25.80        8.92     46.83 o 
   2  16  12        0.26       -1.99     45.88 o 
   3  16  12      542.62      603.04     95.64 o 
   4  16  12        0.23      -29.26     45.20 o 
   5  16  12        1.21      -37.37     58.30 o 
   6  16  12        0.80      -42.25     49.71 o 
   7  16  12        1.57      -87.54     58.36 o 
   8  16  12        4.62      -56.58     63.37 o 
   1  17  12      375.82      425.99     66.07 o 
   2  17  12      872.50      945.40    150.94 o 
   3  17  12      124.96      120.89     54.33 o 
   4  17  12     1023.95     1527.37    224.54 o 
   5  17  12       60.61      -67.50     48.83 o 
   6  17  12      491.31      874.07     89.49 o 
   7  17  12        0.02      -95.57     63.71 o 
   8  17  12      579.34      994.92    177.84 o 
   0  18  12      667.38     1052.63    124.82 o 
   1  18  12      126.33      158.12     64.97 o 
   2  18  12     2302.57     2774.98    222.32 o 
   3  18  12        4.99       -2.36     51.90 o 
   4  18  12     1906.38     2045.19    214.29 o 
   5  18  12       18.35      -30.57     52.52 o 
   6  18  12       18.29      -21.53     66.64 o 
   7  18  12       18.27      -53.99     69.54 o 
   1  19  12        3.20      -56.22     53.41 o 
   2  19  12        0.74      -18.63     52.93 o 
   3  19  12       72.72       28.54     58.53 o 
   4  19  12      448.60      400.55    106.33 o 
   5  19  12       92.28       13.53     60.29 o 
   0  20  12      301.91      213.20     88.56 o 
   1  20  12        3.58       23.87     54.38 o 
   2  20  12      141.67      108.79     89.89 o 
   3  20  12      353.60      277.25    109.99 o 
   4  20  12       13.00       44.38     82.45 o 
   1  21  12        1.28      -84.10     81.25 o 
   1   1  13       32.13       76.36     18.98 o 
   2   1  13     1369.62     1191.92     38.76 o 
   3   1  13     2452.05     2115.63     51.56 o 
   4   1  13     2207.36     2251.94     75.60 o 
   5   1  13     4441.07     3950.88    143.85 o 
   6   1  13     1282.94     1367.21     61.04 o 
   7   1  13     1654.87     1171.78     61.22 o 
   8   1  13      263.05      214.54     45.31 o 
   9   1  13     1090.79     1029.31     67.63 o 
  10   1  13      218.80      249.68     43.60 o 
  11   1  13      346.75      245.23     44.58 o 
  12   1  13      209.71      198.36     47.73 o 
  13   1  13      111.54      134.06     49.58 o 
   0   2  13     9463.00     9043.27    208.20 o 
   1   2  13    12669.82    13243.64    150.51 o 
   2   2  13    10535.58    10253.15    132.61 o 
   3   2  13    10747.26    10842.43    188.17 o 
   4   2  13     4103.22     4083.42     70.92 o 
   5   2  13      905.71      886.91     39.49 o 
   6   2  13      153.84      127.15     32.05 o 
   7   2  13       71.77       26.69     29.05 o 
   8   2  13       12.53      -23.49     35.70 o 
   9   2  13       16.50       -9.97     34.40 o 
  10   2  13        5.81      -34.40     37.17 o 
  11   2  13      109.46      101.68     40.80 o 
  12   2  13      259.88      377.16     53.03 o 
  13   2  13      588.42      866.30     75.94 o 
   1   3  13     2286.89     2468.26     51.31 o 
   2   3  13    13651.98    13982.84    200.19 o 
   3   3  13        0.79        3.70     19.15 o 
   4   3  13      776.00      611.32     35.58 o 
   5   3  13     1873.69     2260.37     81.87 o 
   6   3  13        2.05      -22.01     25.73 o 
   7   3  13        4.52       20.52     29.97 o 
   8   3  13      930.22      893.42     69.13 o 
   9   3  13       99.74      101.41     38.95 o 
  10   3  13      547.06      647.46     62.39 o 
  11   3  13      137.92      106.20     50.73 o 
  12   3  13      110.47      112.12     44.73 o 
  13   3  13        0.06       72.11     51.34 o 
   0   4  13     1022.86      885.31     45.63 o 
   1   4  13      265.66      230.70     30.44 o 
   2   4  13     3210.99     3108.72     75.52 o 
   3   4  13      318.23      309.08     27.79 o 
   4   4  13      142.84      193.72     24.96 o 
   5   4  13      483.91      394.74     37.82 o 
   6   4  13     2434.05     2262.36    103.75 o 
   7   4  13     1630.18     1454.64     56.79 o 
   8   4  13      226.93      150.74     38.11 o 
   9   4  13        0.33      -49.55     33.03 o 
  10   4  13        5.80       -2.23     38.88 o 
  11   4  13       70.96       54.88     44.12 o 
  12   4  13       39.57       66.36     52.95 o 
   1   5  13     1573.47     1456.87     51.42 o 
   2   5  13     4846.03     4760.44    170.50 o 
   3   5  13     4770.24     4876.25    167.95 o 
   4   5  13     3071.58     3181.85     95.91 o 
   5   5  13     3676.08     3850.50     91.67 o 
   6   5  13     3671.84     3793.08     84.82 o 
   7   5  13     1309.46     1493.18     58.49 o 
   8   5  13     1787.61     1898.66     96.36 o 
   9   5  13      236.09      415.52     63.21 o 
  10   5  13      517.33      656.60     66.10 o 
  11   5  13      417.27      574.15     67.32 o 
  12   5  13      605.26      757.70    100.18 o 
   0   6  13     7511.16     6840.46    375.38 o 
   1   6  13     3772.99     3444.33    133.50 o 
   2   6  13      173.99      124.49     23.16 o 
   3   6  13       77.54       41.97     21.37 o 
   4   6  13      229.62      186.35     32.45 o 
   5   6  13      892.23      871.53     67.56 o 
   6   6  13      166.68      118.00     32.56 o 
   7   6  13        5.52      -40.82     27.21 o 
   8   6  13      523.13      522.35     50.62 o 
   9   6  13      351.33      401.33     49.89 o 
  10   6  13      563.17      716.77     68.55 o 
  11   6  13      391.79      541.78     84.06 o 
  12   6  13      102.18       62.52     65.96 o 
   1   7  13        0.01       -8.11     15.73 o 
   2   7  13       37.08       25.98     20.50 o 
   3   7  13      797.10      824.32     41.26 o 
   4   7  13     1330.69     1255.88     82.82 o 
   5   7  13     2825.82     2476.80     96.53 o 
   6   7  13     1162.98     1108.96     57.15 o 
   7   7  13      597.32      443.77     46.93 o 
   8   7  13        6.23       15.37     36.35 o 
   9   7  13        6.87      -11.58     37.37 o 
  10   7  13       22.47      -27.79     41.57 o 
  11   7  13       19.86      -14.16     55.62 o 
  12   7  13       33.30       70.50     67.27 o 
   0   8  13     2855.99     3540.04    499.28 o 
   1   8  13     9708.15     9126.50    522.29 o 
   2   8  13     2200.75     2428.02     89.22 o 
   3   8  13     2300.01     2096.73    108.03 o 
   4   8  13     2989.26     3038.79    113.72 o 
   5   8  13      621.19      561.81     48.99 o 
   6   8  13      617.91      743.28     53.84 o 
   7   8  13      920.93      862.90     58.92 o 
   8   8  13      417.10      493.90     50.93 o 
   9   8  13      151.04       97.50     42.38 o 
  10   8  13      220.34      121.71     48.50 o 
  11   8  13      134.59      161.89     66.77 o 
  12   8  13      274.67      393.98     80.85 o 
   1   9  13       70.20       87.27     28.98 o 
   2   9  13      502.76      528.14     59.90 o 
   3   9  13      523.32      486.39     49.79 o 
   4   9  13      791.33      929.45     63.10 o 
   5   9  13      950.53     1002.96    100.66 o 
   6   9  13     1673.26     1710.82     68.05 o 
   7   9  13      109.28       97.21     38.82 o 
   8   9  13      106.73       85.46     40.77 o 
   9   9  13       68.40       14.11     39.98 o 
  10   9  13      128.62      123.42     47.08 o 
  11   9  13       21.05      -33.00     57.17 o 
   0  10  13     3919.40     4228.95    237.84 o 
   1  10  13     2130.72     2306.06    141.66 o 
   2  10  13      461.27      553.86     58.08 o 
   3  10  13        2.06      -26.21     31.61 o 
   4  10  13      255.15      255.24     46.77 o 
   5  10  13        6.16      -31.05     35.30 o 
   6  10  13       24.07       27.07     42.02 o 
   7  10  13     1417.03     1375.15     75.57 o 
   8  10  13       64.30       21.30     45.42 o 
   9  10  13        5.05       -2.30     44.58 o 
  10  10  13      241.01      310.17     73.13 o 
  11  10  13     1367.74     1345.36    225.76 o 
   1  11  13       33.56       56.67     31.09 o 
   2  11  13      752.62      878.13     58.91 o 
   3  11  13      879.60      998.38     67.11 o 
   4  11  13      729.15      667.26     60.75 o 
   5  11  13     2143.67     2095.72     82.00 o 
   6  11  13       45.18      -42.31     38.14 o 
   7  11  13      323.82      281.40     53.36 o 
   8  11  13      340.66      450.35     63.11 o 
   9  11  13      189.25      181.48     58.36 o 
  10  11  13        2.35      -78.78     56.76 o 
  11  11  13        2.81        7.35     74.35 o 
   0  12  13      486.03      718.83    203.65 o 
   1  12  13      151.47      199.16     35.88 o 
   2  12  13       14.22      -47.91     31.94 o 
   3  12  13       18.33       31.56     40.10 o 
   4  12  13       33.09       15.14     39.38 o 
   5  12  13      155.93      161.28     47.89 o 
   6  12  13        8.31      -59.41     39.61 o 
   7  12  13      139.20       -9.54     44.72 o 
   8  12  13      607.20      525.11     67.16 o 
   9  12  13       54.98       66.24     59.34 o 
  10  12  13      105.76       85.19     64.83 o 
   1  13  13      132.09      123.55     40.61 o 
   2  13  13      906.12     1070.09    108.68 o 
   3  13  13     1090.01     1151.97     97.87 o 
   4  13  13     4658.71     4543.94    263.55 o 
   5  13  13     1586.82     1635.11    118.20 o 
   6  13  13     1624.95     1564.60     92.47 o 
   7  13  13     2213.53     2210.49     91.77 o 
   8  13  13      254.58      310.69     61.65 o 
   9  13  13     1903.20     1849.88    113.23 o 
  10  13  13      386.64      327.77     77.39 o 
   0  14  13      483.81      406.05     74.62 o 
   1  14  13      952.28      945.00    104.43 o 
   2  14  13      369.01      443.27    110.41 o 
   3  14  13      220.77      131.75     52.92 o 
   4  14  13     1114.98     1392.36     86.77 o 
   5  14  13       16.63      -45.81     43.25 o 
   6  14  13        0.19      -67.26     44.84 o 
   7  14  13        0.05      -56.84     46.83 o 
   8  14  13        0.09      -56.68     56.76 o 
   9  14  13       19.14       42.32     74.00 o 
   1  15  13       83.10      -10.53     43.19 o 
   2  15  13      109.18       92.33     48.02 o 
   3  15  13      202.41      160.06     53.52 o 
   4  15  13      469.50      437.67     64.36 o 
   5  15  13      550.35      624.83    103.06 o 
   6  15  13      404.37      367.97     63.26 o 
   7  15  13      309.77      190.49     58.87 o 
   8  15  13      443.77      405.09     81.79 o 
   9  15  13       10.78      -49.74     62.68 o 
   0  16  13     7353.18     7773.03    564.67 o 
   1  16  13     5194.02     5608.75    304.24 o 
   2  16  13     6023.26     6715.29    347.91 o 
   3  16  13     3852.67     3890.80    331.33 o 
   4  16  13     2885.52     3372.03    219.68 o 
   5  16  13     1024.14     1355.02    109.00 o 
   6  16  13      405.27      536.29    102.42 o 
   7  16  13       29.48      -39.93     60.86 o 
   8  16  13        5.41      -76.41     64.43 o 
   1  17  13      325.77      277.14     70.35 o 
   2  17  13       44.33       40.56     48.47 o 
   3  17  13      266.62      296.33     62.33 o 
   4  17  13      343.78      401.65     78.43 o 
   5  17  13       11.88      -19.54     51.54 o 
   6  17  13      109.72       89.78     59.08 o 
   7  17  13      135.95      140.27     74.90 o 
   0  18  13      616.74      635.21    123.60 o 
   1  18  13       68.55       74.19     62.68 o 
   2  18  13       19.45       69.09     53.75 o 
   3  18  13      497.04      462.90     71.72 o 
   4  18  13        6.12        1.10     53.54 o 
   5  18  13        5.73      -23.13     55.54 o 
   6  18  13      118.85       58.29     69.51 o 
   1  19  13        0.16      -39.24     59.08 o 
   2  19  13        6.28       50.98     75.09 o 
   3  19  13      174.86       52.47     57.11 o 
   4  19  13     1352.60     1642.78    229.95 o 
   5  19  13      983.65     1104.19    134.16 o 
   0  20  13      528.50      481.20    108.42 o 
   1  20  13      398.91      453.56     74.06 o 
   2  20  13       93.75      118.92     69.96 o 
   3  20  13      495.98      702.51    208.43 o 
   0   0  14      154.81       61.21     36.90 o 
   1   0  14    36076.93    37987.09    487.24 o 
   2   0  14       71.78       66.36     30.16 o 
   3   0  14    10444.80    10570.85    372.42 o 
   4   0  14       28.09      -32.48     28.51 o 
   5   0  14     1606.91     1727.89     69.92 o 
   6   0  14        2.40      -15.58     35.09 o 
   7   0  14      467.76      437.11     68.40 o 
   8   0  14       26.33      -37.75     52.23 o 
   9   0  14        5.55      -75.99     50.66 o 
  10   0  14        1.15      -42.02     62.81 o 
  11   0  14     1842.44     2190.81    128.89 o 
  12   0  14       25.86       34.43     63.20 o 
   1   1  14      118.05       60.29     20.97 o 
   2   1  14      555.21      649.73     47.00 o 
   3   1  14     2267.34     2302.22     52.81 o 
   4   1  14      488.63      391.58     31.71 o 
   5   1  14     4387.56     4597.70    114.11 o 
   6   1  14      484.25      319.10     37.22 o 
   7   1  14     1512.57     1506.01     63.97 o 
   8   1  14      399.51      382.66     51.34 o 
   9   1  14      113.01      103.25     45.19 o 
  10   1  14      268.10      262.88     54.89 o 
  11   1  14      208.88      221.45     54.84 o 
  12   1  14        0.47      -55.64     43.53 o 
   0   2  14     1456.27     1567.44     59.63 o 
   1   2  14     2035.19     2018.10     48.22 o 
   2   2  14       48.77      103.34     21.64 o 
   3   2  14      793.90      721.08     36.24 o 
   4   2  14      136.30      147.59     24.98 o 
   5   2  14        0.68      -12.79     21.22 o 
   6   2  14       69.32       76.73     35.15 o 
   7   2  14       41.20      -39.80     27.90 o 
   8   2  14      133.29       26.32     37.86 o 
   9   2  14       71.98      -16.92     40.08 o 
  10   2  14        8.03      -52.42     41.67 o 
  11   2  14        7.72       -7.15     40.88 o 
  12   2  14       32.69      -64.01     42.67 o 
   1   3  14     2814.89     2810.38     86.38 o 
   2   3  14     1953.03     1986.22     48.90 o 
   3   3  14     9408.67     8774.63    194.44 o 
   4   3  14      158.20      214.79     27.68 o 
   5   3  14     4150.12     3524.16    119.71 o 
   6   3  14        3.54      -11.02     28.52 o 
   7   3  14     2230.11     1920.67     78.24 o 
   8   3  14       32.36      -21.60     38.28 o 
   9   3  14     4380.36     4162.95    111.52 o 
  10   3  14        2.22      -29.48     42.28 o 
  11   3  14     1695.52     1753.87     80.72 o 
  12   3  14       34.67       24.99     48.31 o 
   0   4  14        1.26        1.98     23.76 o 
   1   4  14     3723.70     3577.24     95.38 o 
   2   4  14      129.98       86.91     21.18 o 
   3   4  14     3660.93     3739.75     69.06 o 
   4   4  14        5.89       -7.37     20.96 o 
   5   4  14      208.19      193.63     34.07 o 
   6   4  14      487.33      546.94     45.53 o 
   7   4  14      305.25      356.77     43.24 o 
   8   4  14      222.95      213.10     46.62 o 
   9   4  14      253.10      232.54     51.58 o 
  10   4  14       12.26      -16.53     45.61 o 
  11   4  14       94.68       27.85     50.09 o 
  12   4  14       34.17       17.15     51.39 o 
   1   5  14      427.47      443.48     27.06 o 
   2   5  14      187.67      255.68     27.18 o 
   3   5  14      337.74      380.20     30.95 o 
   4   5  14       35.18      -27.39     24.40 o 
   5   5  14      189.53      212.28     33.97 o 
   6   5  14     2930.03     2569.66     81.76 o 
   7   5  14      553.38      515.02     45.99 o 
   8   5  14      676.81      639.93     65.49 o 
   9   5  14      312.13      271.24     54.02 o 
  10   5  14      112.40       58.92     47.54 o 
  11   5  14      121.45       56.51     50.40 o 
  12   5  14       43.12       22.02     54.35 o 
   0   6  14      282.89      268.06     35.30 o 
   1   6  14      759.27      794.38     38.34 o 
   2   6  14      859.68      842.30     48.20 o 
   3   6  14        3.98       -1.73     20.61 o 
   4   6  14       32.97       26.36     27.29 o 
   5   6  14       14.24      -18.90     28.07 o 
   6   6  14     1089.48     1008.79     66.51 o 
   7   6  14      136.85       29.28     35.02 o 
   8   6  14       20.47      -21.89     35.02 o 
   9   6  14      189.21      195.14     50.60 o 
  10   6  14       14.52        4.19     45.77 o 
  11   6  14      118.57       86.79     52.36 o 
  12   6  14        0.01      -44.82     59.60 o 
   1   7  14     2355.65     2455.52    101.04 o 
   2   7  14      129.92      136.04     26.01 o 
   3   7  14     3399.69     3492.08    155.03 o 
   4   7  14        6.32      -15.57     26.58 o 
   5   7  14      121.58       44.69     30.66 o 
   6   7  14      134.60       50.09     33.76 o 
   7   7  14      205.01      251.44     43.10 o 
   8   7  14       58.42       -9.34     36.10 o 
   9   7  14     2615.35     2563.73    114.83 o 
  10   7  14        0.01      -46.27     42.93 o 
  11   7  14      165.69      228.53     60.25 o 
  12   7  14        0.14      -71.31     61.32 o 
   0   8  14      825.66      556.63    123.46 o 
   1   8  14     2503.08     2455.21    103.00 o 
   2   8  14      595.53      554.75     49.07 o 
   3   8  14     2810.30     2630.56    125.72 o 
   4   8  14     1824.81     1865.87     83.27 o 
   5   8  14      601.18      650.00     53.28 o 
   6   8  14     1724.89     1696.62     88.15 o 
   7   8  14      317.48      284.24     43.62 o 
   8   8  14      204.71      157.72     43.83 o 
   9   8  14       50.59       35.56     41.40 o 
  10   8  14       27.30      -19.57     47.29 o 
  11   8  14       72.67       28.13     64.15 o 
   1   9  14        0.07       -2.18     26.97 o 
   2   9  14       35.69       33.06     27.88 o 
   3   9  14       12.90      -20.95     32.50 o 
   4   9  14     1213.23     1179.25    111.15 o 
   5   9  14       37.42        8.51     37.00 o 
   6   9  14     1093.38     1210.73     72.38 o 
   7   9  14        1.52       -5.26     39.91 o 
   8   9  14      892.14      646.83     58.34 o 
   9   9  14       17.76      -49.03     38.64 o 
  10   9  14       38.60      -37.64     45.51 o 
  11   9  14       23.70      -23.42     60.94 o 
   0  10  14      271.79      363.29     64.52 o 
   1  10  14     9052.17     9311.89    484.97 o 
   2  10  14      139.87      138.86     40.07 o 
   3  10  14       77.87      115.72     39.12 o 
   4  10  14       34.07        5.14     35.61 o 
   5  10  14       10.41      -20.81     36.84 o 
   6  10  14      104.28       95.26     44.18 o 
   7  10  14     1707.76     1748.69    132.07 o 
   8  10  14       51.36       73.29     46.86 o 
   9  10  14      197.32      159.80     52.87 o 
  10  10  14       10.17       -6.24     58.78 o 
  11  10  14     1693.58     1693.71    135.95 o 
   1  11  14     1477.51     1399.02     86.70 o 
   2  11  14       81.28       32.83     41.91 o 
   3  11  14     3236.49     3130.87    154.86 o 
   4  11  14      233.89      225.75     48.63 o 
   5  11  14     2407.79     2553.75     91.56 o 
   6  11  14        7.84      -61.31     40.87 o 
   7  11  14     2437.23     2685.15    150.01 o 
   8  11  14       43.66       41.39     48.17 o 
   9  11  14     1229.74     1680.13    106.06 o 
  10  11  14        4.72      -18.09     54.35 o 
   0  12  14       60.67       14.02     47.74 o 
   1  12  14       51.80       -4.91     35.48 o 
   2  12  14       77.72      -25.36     35.82 o 
   3  12  14      381.02      371.88     60.20 o 
   4  12  14        1.17      -42.51     41.31 o 
   5  12  14       45.14       39.32     43.51 o 
   6  12  14       56.72      105.32     47.45 o 
   7  12  14        4.55      -24.85     46.35 o 
   8  12  14       29.38       53.80     50.18 o 
   9  12  14       17.65      -25.34     59.05 o 
  10  12  14        9.29        0.07     62.91 o 
   1  13  14       35.00      -53.78     36.92 o 
   2  13  14      234.48      137.71     47.63 o 
   3  13  14      789.39      787.59    110.21 o 
   4  13  14      965.87      957.86     86.52 o 
   5  13  14     1882.90     2172.21    174.35 o 
   6  13  14       28.13       78.01     48.11 o 
   7  13  14     1294.64     1583.18     91.77 o 
   8  13  14     1305.04     1399.48    123.49 o 
   9  13  14      310.63      285.01     76.43 o 
   0  14  14       13.44      -42.87     83.30 o 
   1  14  14     5809.28     6427.59    342.62 o 
   2  14  14        1.25      -19.85     39.28 o 
   3  14  14     3458.84     4151.72    297.07 o 
   4  14  14        0.21       -7.85     46.47 o 
   5  14  14      404.62      467.91     66.11 o 
   6  14  14       16.01      -66.30     44.20 o 
   7  14  14        8.72      -16.74     48.75 o 
   8  14  14        7.87      -18.42     59.35 o 
   9  14  14        1.01      -75.63     60.02 o 
   1  15  14      208.29      139.13     51.63 o 
   2  15  14      202.72      176.60     54.01 o 
   3  15  14      935.66     1108.31    157.80 o 
   4  15  14        4.56      -23.38     47.68 o 
   5  15  14      734.96      671.63     73.27 o 
   6  15  14        4.42      -53.28     46.37 o 
   7  15  14      660.23      738.58     78.66 o 
   8  15  14        8.10      -34.23     61.72 o 
   0  16  14     1245.02     1322.37    128.98 o 
   1  16  14       39.30      106.11     63.22 o 
   2  16  14       34.69       73.11     52.43 o 
   3  16  14        7.76       53.11     48.53 o 
   4  16  14      307.65      239.54     68.17 o 
   5  16  14       20.24      -17.95     46.75 o 
   6  16  14       59.07       12.97     53.95 o 
   7  16  14        1.22      -23.01     53.78 o 
   1  17  14      311.34      206.30     82.87 o 
   2  17  14       35.46       46.79     51.76 o 
   3  17  14      733.87      980.07    100.33 o 
   4  17  14       57.43       50.16     53.62 o 
   5  17  14      346.28      230.19     64.28 o 
   6  17  14       13.87      -56.88     53.77 o 
   0  18  14        1.12      -40.44     70.41 o 
   1  18  14     1853.28     1801.49    154.77 o 
   2  18  14       40.15        2.98     59.34 o 
   3  18  14     3832.00     3879.60    363.38 o 
   4  18  14       20.53       60.87     57.25 o 
   5  18  14      541.44      485.30     75.28 o 
   1  19  14       17.37       -4.87     63.84 o 
   2  19  14       27.11       25.29     58.31 o 
   3  19  14      176.64      170.77     62.59 o 
   4  19  14        9.04       29.15     59.19 o 
   0  20  14      258.32      201.23     96.44 o 
   1  20  14      266.07      245.08     67.70 o 
   1   1  15      126.22      120.73     23.50 o 
   2   1  15      215.59      134.80     24.21 o 
   3   1  15      531.67      587.00     35.52 o 
   4   1  15     2782.40     3064.56     78.14 o 
   5   1  15     1982.14     2159.47     74.68 o 
   6   1  15     4411.99     4986.06    170.66 o 
   7   1  15     1549.22     1669.76     93.06 o 
   8   1  15      676.57      922.66    100.50 o 
   9   1  15       95.63       62.09     44.91 o 
  10   1  15       49.66       63.01     45.88 o 
  11   1  15       58.00       67.68     50.57 o 
  12   1  15       47.91       58.62     56.44 o 
   0   2  15     8090.80     7746.14    189.12 o 
   1   2  15     9422.95     9610.40    186.64 o 
   2   2  15     3645.21     3378.07     67.37 o 
   3   2  15     3211.94     2991.41     79.45 o 
   4   2  15     1029.09      940.57     41.85 o 
   5   2  15      759.23      734.13     47.87 o 
   6   2  15      756.46      767.50     51.31 o 
   7   2  15      298.83      325.86     48.54 o 
   8   2  15        0.12      -48.43     36.01 o 
   9   2  15      430.16      385.62     56.06 o 
  10   2  15      471.67      440.90     61.25 o 
  11   2  15      994.15     1212.45    111.86 o 
  12   2  15      392.79      386.09     88.24 o 
   1   3  15     3418.77     3477.97     95.95 o 
   2   3  15     1992.32     2226.08     70.11 o 
   3   3  15     1850.78     1767.69     48.90 o 
   4   3  15     1962.67     1727.31     70.21 o 
   5   3  15       59.91       68.73     29.05 o 
   6   3  15     1680.91     1377.64     85.37 o 
   7   3  15      416.40      291.52     40.94 o 
   8   3  15      335.80      189.47     47.59 o 
   9   3  15      756.24      640.69     64.48 o 
  10   3  15      381.06      239.31     53.62 o 
  11   3  15      179.08       83.82     53.07 o 
  12   3  15        2.05      -16.27     51.39 o 
   0   4  15     5184.14     4445.47    152.15 o 
   1   4  15      683.01      754.29     34.02 o 
   2   4  15     1919.89     1698.84     47.17 o 
   3   4  15     1051.42      990.96     46.52 o 
   4   4  15     1121.61     1063.51     50.24 o 
   5   4  15       53.73       10.02     28.22 o 
   6   4  15     2489.46     2275.13     85.58 o 
   7   4  15     1505.56     1320.88     58.93 o 
   8   4  15      189.96      201.06     47.82 o 
   9   4  15        8.31        3.87     43.01 o 
  10   4  15      264.04      212.81     53.82 o 
  11   4  15        9.39      -65.92     43.95 o 
  12   4  15       59.46      -43.83     52.71 o 
   1   5  15       28.24       10.26     17.11 o 
   2   5  15      472.42      352.92     31.18 o 
   3   5  15      224.65      222.47     28.87 o 
   4   5  15      653.31      550.00     59.12 o 
   5   5  15     3035.94     2729.02     73.08 o 
   6   5  15     1145.24      883.41     67.69 o 
   7   5  15     3957.27     3635.28    131.96 o 
   8   5  15     1948.37     1683.82     83.67 o 
   9   5  15     1324.31     1232.27    108.10 o 
  10   5  15      972.37      987.02     76.17 o 
  11   5  15      322.45      199.24     59.61 o 
  12   5  15      172.20       57.34     58.11 o 
   0   6  15     1074.85     1065.55     51.41 o 
   1   6  15      543.37      592.82     33.78 o 
   2   6  15     2904.50     3008.04    102.02 o 
   3   6  15       34.02       -2.17     21.97 o 
   4   6  15      454.20      469.77     42.19 o 
   5   6  15      530.48      575.60     60.56 o 
   6   6  15      281.17      282.21     41.75 o 
   7   6  15      336.74      292.84     42.20 o 
   8   6  15       32.40        9.52     35.59 o 
   9   6  15       14.72        3.22     43.56 o 
  10   6  15      264.37      305.22     60.45 o 
  11   6  15      101.99        6.40     52.98 o 
   1   7  15       88.80       45.25     27.90 o 
   2   7  15        0.92      -31.77     21.44 o 
   3   7  15      251.33      199.67     37.66 o 
   4   7  15      153.89      164.37     34.42 o 
   5   7  15      199.74      228.98     38.59 o 
   6   7  15       95.76      126.15     36.36 o 
   7   7  15      388.07      369.07     48.12 o 
   8   7  15      114.13       77.31     40.01 o 
   9   7  15      228.95      186.18     52.45 o 
  10   7  15       77.35        3.03     48.80 o 
  11   7  15       29.99       25.87     53.04 o 
   0   8  15      311.01      271.57    138.52 o 
   1   8  15       52.71       12.64     26.94 o 
   2   8  15      655.26      731.24     79.74 o 
   3   8  15     2313.53     2222.56    149.57 o 
   4   8  15      298.11      431.86     51.31 o 
   5   8  15     2046.78     1756.06     93.57 o 
   6   8  15      959.95     1040.95     72.54 o 
   7   8  15       21.71        9.48     37.43 o 
   8   8  15       27.00      -51.52     37.19 o 
   9   8  15      235.13      106.78     45.52 o 
  10   8  15       48.11        9.83     48.78 o 
  11   8  15      124.54        5.88     60.97 o 
   1   9  15      690.29      748.57     90.35 o 
   2   9  15      430.32      384.10     48.42 o 
   3   9  15      457.61      393.41     62.22 o 
   4   9  15     1030.19     1236.08     83.89 o 
   5   9  15      518.66      622.52     73.67 o 
   6   9  15     1773.02     2001.01    160.25 o 
   7   9  15      445.80      536.08     65.56 o 
   8   9  15       73.96       65.03     44.48 o 
   9   9  15       22.22      -31.43     46.44 o 
  10   9  15       16.06      -13.69     55.25 o 
  11   9  15       47.62      117.52     81.53 o 
   0  10  15      477.62      680.71    116.00 o 
   1  10  15     4415.28     4313.00    244.79 o 
   2  10  15      126.08      148.34     39.96 o 
   3  10  15       10.94      -52.53     35.02 o 
   4  10  15       49.77      -16.90     38.17 o 
   5  10  15       10.38      -37.87     40.80 o 
   6  10  15      537.19      546.49     62.30 o 
   7  10  15       73.49       14.32     43.44 o 
   8  10  15      150.51       67.22     48.60 o 
   9  10  15      104.96       28.19     49.18 o 
  10  10  15      210.54      198.03     66.46 o 
   1  11  15      411.98      456.22     85.03 o 
   2  11  15       62.79      104.44     41.73 o 
   3  11  15      333.70      345.22     51.74 o 
   4  11  15      279.28      248.06     52.26 o 
   5  11  15      616.65      605.31     64.77 o 
   6  11  15      270.74      225.89     55.32 o 
   7  11  15     2123.32     2110.00     92.63 o 
   8  11  15      163.92      108.85     53.89 o 
   9  11  15      454.58      484.19     67.77 o 
  10  11  15       19.75       57.56     63.44 o 
   0  12  15      481.97      553.43    228.61 o 
   1  12  15     1071.54     1187.85     72.73 o 
   2  12  15      759.96      744.42     89.53 o 
   3  12  15     1465.91     1708.32    134.22 o 
   4  12  15      677.55      488.84     63.12 o 
   5  12  15      602.14      751.44     90.38 o 
   6  12  15        1.26       12.06     46.55 o 
   7  12  15       19.83       24.21     44.53 o 
   8  12  15       31.57       24.64     48.41 o 
   9  12  15      131.45      135.05     56.94 o 
   1  13  15       19.77      -55.75     37.17 o 
   2  13  15       42.75      -21.29     41.62 o 
   3  13  15     1059.45     1046.01     78.04 o 
   4  13  15      333.44      241.75     58.03 o 
   5  13  15     2948.31     3010.91    132.58 o 
   6  13  15     1769.85     1717.97     85.79 o 
   7  13  15      857.58     1065.50    102.04 o 
   8  13  15     1551.39     1638.40    149.07 o 
   9  13  15      112.66      145.71     71.29 o 
   0  14  15     7479.32     6898.06    759.50 o 
   1  14  15     1785.64     1608.43     91.69 o 
   2  14  15     1010.95     1059.21     82.40 o 
   3  14  15        9.83       -8.99     45.70 o 
   4  14  15       45.18        9.59     48.35 o 
   5  14  15      102.03       83.49     51.74 o 
   6  14  15      620.13      664.68     74.49 o 
   7  14  15       38.71      -42.82     51.74 o 
   8  14  15        1.46      -67.67     51.39 o 
   1  15  15       30.04       14.91     47.59 o 
   2  15  15      381.16      361.90     62.77 o 
   3  15  15      151.81       52.04     48.33 o 
   4  15  15      369.98      335.96     63.04 o 
   5  15  15       37.97      -20.59     48.18 o 
   6  15  15      277.23      186.69     59.02 o 
   7  15  15      209.49      238.53     64.54 o 
   8  15  15      101.24       45.74     68.31 o 
   0  16  15     2772.23     2575.61    238.38 o 
   1  16  15     2803.63     2619.67    122.05 o 
   2  16  15     1797.39     1787.04    146.23 o 
   3  16  15      917.58      876.60     78.70 o 
   4  16  15      696.98      708.95     78.46 o 
   5  16  15      334.50      252.25     63.95 o 
   6  16  15      109.24       42.99     56.21 o 
   7  16  15        1.82       23.79     56.96 o 
   1  17  15        0.14      -45.51     54.93 o 
   2  17  15      116.90       24.69     52.31 o 
   3  17  15      154.02      185.92     61.71 o 
   4  17  15      220.64      232.10     62.24 o 
   5  17  15      151.51      115.13     65.41 o 
   6  17  15      560.20      684.74    114.09 o 
   0  18  15      282.10      191.86     86.50 o 
   1  18  15       91.69       54.56     66.08 o 
   2  18  15      634.19      602.22     90.41 o 
   3  18  15        4.98       55.39     56.95 o 
   4  18  15      200.53      227.22     66.25 o 
   5  18  15       76.79       72.84     60.98 o 
   1  19  15       29.79       44.47     56.82 o 
   2  19  15      361.42      448.72     87.14 o 
   3  19  15      388.96      399.42    111.80 o 
   0   0  16     5598.08     5540.97    235.66 o 
   1   0  16       54.37       22.43     29.29 o 
   2   0  16     4972.99     4673.93    177.86 o 
   3   0  16       82.12       55.39     30.72 o 
   4   0  16     4575.07     4000.45    191.17 o 
   5   0  16        8.85      -40.84     28.37 o 
   6   0  16     2416.95     2094.52    384.77 o 
   7   0  16        0.53      -64.90     47.51 o 
   8   0  16        9.46      -46.31     58.64 o 
   9   0  16       18.18      -58.04     56.58 o 
  10   0  16     2274.95     1663.90    126.45 o 
  11   0  16       27.37      -45.38     67.84 o 
  12   0  16     1455.70      969.29    205.82 o 
   1   1  16      193.69      146.97     24.61 o 
   2   1  16       95.07       78.90     24.19 o 
   3   1  16       25.79      -21.29     20.78 o 
   4   1  16      901.06      899.09     45.20 o 
   5   1  16       55.35       70.23     27.63 o 
   6   1  16     1806.91     1567.96    114.11 o 
   7   1  16       80.60      -33.51     34.02 o 
   8   1  16      751.16      708.44     64.34 o 
   9   1  16        4.20      -51.55     38.92 o 
  10   1  16      130.68       78.53     49.46 o 
  11   1  16        4.07      -27.08     50.52 o 
  12   1  16       33.32      -29.09     52.60 o 
   0   2  16      272.23      280.00     32.96 o 
   1   2  16      866.23      933.46     36.93 o 
   2   2  16       41.84       41.17     21.72 o 
   3   2  16      620.60      672.25     39.27 o 
   4   2  16      440.38      547.57     38.29 o 
   5   2  16      107.51      104.68     32.36 o 
   6   2  16        0.82      -40.93     27.29 o 
   7   2  16       24.98       -5.22     33.54 o 
   8   2  16       50.45      -29.76     39.30 o 
   9   2  16       32.34      -18.48     43.50 o 
  10   2  16        0.56      -24.67     44.70 o 
  11   2  16        2.59      -16.45     50.21 o 
  12   2  16       37.80      -73.65     51.09 o 
   1   3  16      687.37      831.30     36.27 o 
   2   3  16     1039.16     1280.57     42.51 o 
   3   3  16       38.80       42.40     24.19 o 
   4   3  16     4040.80     3903.94    124.20 o 
   5   3  16      129.28       76.60     32.96 o 
   6   3  16     4666.42     4440.62    140.47 o 
   7   3  16       26.41       -2.61     36.90 o 
   8   3  16     4741.71     4407.38    236.95 o 
   9   3  16       39.33      -16.20     42.84 o 
  10   3  16     2087.63     1923.86     85.22 o 
  11   3  16       13.00      -20.23     49.01 o 
  12   3  16       54.45       30.80     55.58 o 
   0   4  16     1300.60     1296.72     60.83 o 
   1   4  16     1110.91      940.13     35.51 o 
   2   4  16     3522.62     3479.95     86.06 o 
   3   4  16      138.61       82.84     29.14 o 
   4   4  16     6944.33     6895.29    277.90 o 
   5   4  16      646.16      477.77     68.14 o 
   6   4  16      446.54      471.89     46.91 o 
   7   4  16      326.39      259.34     45.00 o 
   8   4  16     1376.52     1654.42     80.82 o 
   9   4  16        3.90      -45.64     42.28 o 
  10   4  16      346.98      537.78     66.64 o 
  11   4  16       87.69       83.36     53.36 o 
   1   5  16     2819.40     2300.82     75.60 o 
   2   5  16      148.36      120.98     27.09 o 
   3   5  16     5037.67     4278.40    146.02 o 
   4   5  16       39.73       40.99     27.98 o 
   5   5  16       21.39      -37.62     29.03 o 
   6   5  16      637.74      710.15     53.75 o 
   7   5  16      237.90      169.87     40.56 o 
   8   5  16      502.83      549.43     60.10 o 
   9   5  16      460.13      419.61     64.15 o 
  10   5  16       76.85       37.89     49.59 o 
  11   5  16       83.21       25.95     53.52 o 
   0   6  16     3506.56     3359.12    352.75 o 
   1   6  16      224.60      326.16     40.69 o 
   2   6  16     2035.61     1913.69    100.30 o 
   3   6  16      480.89      469.69     42.93 o 
   4   6  16      465.00      402.96     42.63 o 
   5   6  16      439.66      423.34     49.71 o 
   6   6  16      191.05      192.85     39.64 o 
   7   6  16      437.61      368.10     48.53 o 
   8   6  16       23.88      -38.96     36.74 o 
   9   6  16        0.25      -39.64     42.42 o 
  10   6  16      166.65      210.51     55.90 o 
  11   6  16       60.88      -17.41     53.52 o 
   1   7  16      151.93      194.77     34.05 o 
   2   7  16     2046.17     1828.74    109.47 o 
   3   7  16        2.12       -2.81     32.12 o 
   4   7  16      460.50      533.53     58.93 o 
   5   7  16       29.60       15.39     33.46 o 
   6   7  16      142.85      129.99     40.31 o 
   7   7  16       19.92      -14.98     36.45 o 
   8   7  16     3398.24     3460.41    125.87 o 
   9   7  16        0.69      -62.82     41.88 o 
  10   7  16     1049.18     1087.62     82.19 o 
  11   7  16        0.75      -71.78     47.86 o 
   0   8  16      977.75      982.56    247.20 o 
   1   8  16       20.83      -15.32     28.49 o 
   2   8  16     1058.49     1067.46     94.51 o 
   3   8  16       21.49      107.94     48.53 o 
   4   8  16     3855.26     3826.74    189.33 o 
   5   8  16     1682.67     1476.71     95.68 o 
   6   8  16        6.06       -3.62     41.79 o 
   7   8  16      364.44      506.08     62.60 o 
   8   8  16      150.76       60.54     47.81 o 
   9   8  16       54.27      -25.57     52.15 o 
  10   8  16        9.42      -68.81     45.87 o 
  11   8  16      176.54      140.04     58.36 o 
   1   9  16        4.36       -1.21     27.77 o 
   2   9  16      193.43      226.10     45.79 o 
   3   9  16     3065.39     2778.13    123.72 o 
   4   9  16        5.91       -7.63     39.05 o 
   5   9  16     2376.03     2235.16    149.26 o 
   6   9  16      148.05      225.95     73.18 o 
   7   9  16       62.41       14.53     44.92 o 
   8   9  16       10.06      -53.79     43.93 o 
   9   9  16       33.19      -54.54     46.58 o 
  10   9  16       19.99      -22.85     59.77 o 
   0  10  16     4925.57     5340.71    852.98 o 
   1  10  16      178.57      137.31     34.58 o 
   2  10  16      104.12       54.51     40.16 o 
   3  10  16       83.70       61.06     70.69 o 
   4  10  16        7.68      -58.57     39.05 o 
   5  10  16      236.95      229.85     53.25 o 
   6  10  16     2127.94     2257.74    113.97 o 
   7  10  16        0.84      -24.55     46.14 o 
   8  10  16        9.17      -17.27     47.29 o 
   9  10  16        2.81      -72.76     48.51 o 
  10  10  16      596.93      793.12    105.52 o 
   1  11  16       76.10       95.50     41.50 o 
   2  11  16     1367.42     1479.28    102.14 o 
   3  11  16       34.60      -20.71     41.45 o 
   4  11  16     2220.23     2203.62    194.46 o 
   5  11  16      137.41       79.07     46.99 o 
   6  11  16     1509.07     1469.50    120.48 o 
   7  11  16      223.88      214.10     56.44 o 
   8  11  16     1948.79     1900.51    102.26 o 
   9  11  16       38.02        3.06     51.92 o 
   0  12  16       57.02       86.12     57.29 o 
   1  12  16     2804.51     3381.02    259.79 o 
   2  12  16      599.93      698.41     68.46 o 
   3  12  16       11.25       25.85     44.89 o 
   4  12  16      589.41      565.74     66.63 o 
   5  12  16      124.68       56.70     45.87 o 
   6  12  16        0.30      -63.33     43.74 o 
   7  12  16      238.62      240.61     58.23 o 
   8  12  16        8.34      -49.67     44.56 o 
   9  12  16        0.64      -22.57     53.12 o 
   1  13  16        7.35      -27.46     41.00 o 
   2  13  16      131.04      127.40     48.71 o 
   3  13  16      368.30      370.09     59.98 o 
   4  13  16      220.75      142.64     55.06 o 
   5  13  16       87.88      105.92     53.27 o 
   6  13  16      864.13     1107.90    117.58 o 
   7  13  16      375.02      318.37     64.85 o 
   8  13  16      278.04      188.51     60.51 o 
   0  14  16     2823.15     2650.18    142.08 o 
   1  14  16      137.73       27.39     47.65 o 
   2  14  16     2025.31     1971.54     97.17 o 
   3  14  16        0.38      -63.25     43.99 o 
   4  14  16      832.77      986.69    115.76 o 
   5  14  16        3.43      -40.72     47.41 o 
   6  14  16      424.02      425.73     72.06 o 
   7  14  16       15.35       44.66     54.82 o 
   8  14  16        3.37       75.41     57.75 o 
   1  15  16        0.20      -43.08     53.53 o 
   2  15  16      196.08      179.79     53.34 o 
   3  15  16       31.86      -15.05     46.44 o 
   4  15  16      598.01      697.45     75.34 o 
   5  15  16      148.15      141.80     54.71 o 
   6  15  16      657.76      777.59    115.90 o 
   7  15  16        1.40        2.23     57.09 o 
   0  16  16       22.82      100.78     71.86 o 
   1  16  16       29.17      -13.72     59.21 o 
   2  16  16        4.55       -0.29     47.75 o 
   3  16  16      165.32      107.30     54.79 o 
   4  16  16       33.01        6.73     50.05 o 
   5  16  16       22.73      -81.62     54.41 o 
   6  16  16        2.13      -51.51     52.63 o 
   1  17  16       36.52       -1.26     61.82 o 
   2  17  16      317.68      239.02     75.95 o 
   3  17  16       60.65       39.19     56.23 o 
   4  17  16      234.91      355.38     80.19 o 
   5  17  16       41.68       69.17     60.07 o 
   0  18  16     1796.64     2209.00    176.78 o 
   1  18  16       39.50       24.35     55.12 o 
   2  18  16     2279.72     2396.49    163.36 o 
   3  18  16       49.76      100.06     63.20 o 
   4  18  16     1446.15     1820.58    241.17 o 
   1  19  16        2.23      -19.27     55.65 o 
   1   1  17      204.14      141.77     26.44 o 
   2   1  17      559.38      403.77     33.12 o 
   3   1  17      335.59      231.05     30.62 o 
   4   1  17      419.89      212.21     31.79 o 
   5   1  17       88.09        7.72     28.57 o 
   6   1  17     1650.54     1324.38     65.03 o 
   7   1  17      332.53      338.23     53.58 o 
   8   1  17      693.81      701.33     79.35 o 
   9   1  17      520.79      536.49     63.38 o 
  10   1  17        3.80      -51.94     45.73 o 
  11   1  17       24.59      -29.76     49.76 o 
   0   2  17      406.64      370.99     38.88 o 
   1   2  17      627.23      616.31     41.44 o 
   2   2  17      910.07      963.25     41.98 o 
   3   2  17      803.30      783.16     41.78 o 
   4   2  17      699.28      706.98     43.66 o 
   5   2  17      702.21      698.83     51.03 o 
   6   2  17      167.84      120.42     35.35 o 
   7   2  17        0.09      -54.24     36.16 o 
   8   2  17      116.88       32.00     43.89 o 
   9   2  17      299.39      422.29     60.45 o 
  10   2  17      661.54      630.37     72.18 o 
  11   2  17      283.84      274.69     62.70 o 
   1   3  17      250.82      209.13     25.20 o 
   2   3  17      905.79      976.94     41.53 o 
   3   3  17        1.32      -14.02     23.00 o 
   4   3  17      917.60     1017.30     56.11 o 
   5   3  17      573.16      609.23     63.54 o 
   6   3  17      991.97     1181.82     58.94 o 
   7   3  17      393.57      340.11     57.37 o 
   8   3  17      490.04      501.33     59.47 o 
   9   3  17      460.32      424.04     59.92 o 
  10   3  17      148.46      114.71     50.55 o 
  11   3  17       83.77       77.72     63.57 o 
   0   4  17      242.76      210.34     35.69 o 
   1   4  17      417.08      519.36     36.15 o 
   2   4  17        1.11        3.57     23.79 o 
   3   4  17      866.60      810.34     43.98 o 
   4   4  17       14.58      -19.74     28.12 o 
   5   4  17     1842.71     1659.99     61.11 o 
   6   4  17     1160.64     1140.00     64.59 o 
   7   4  17      241.67      239.62     43.48 o 
   8   4  17      245.50      354.07     55.55 o 
   9   4  17      288.90      327.68     59.88 o 
  10   4  17       52.96       -8.62     47.64 o 
  11   4  17      144.32      132.78     57.80 o 
   1   5  17      128.91      172.64     25.82 o 
   2   5  17     2547.73     2401.37    121.88 o 
   3   5  17      103.87      188.58     31.32 o 
   4   5  17      258.68      276.72     39.31 o 
   5   5  17     2926.93     3086.22     81.75 o 
   6   5  17     2245.00     2252.54     73.24 o 
   7   5  17     2695.48     2677.98     93.47 o 
   8   5  17      902.72     1111.39     76.72 o 
   9   5  17      651.81      616.63     80.40 o 
  10   5  17      226.77      212.06     58.23 o 
  11   5  17       76.84      -24.52     51.18 o 
   0   6  17    13215.15    12917.25   1520.90 o 
   1   6  17     1993.20     1912.02     62.28 o 
   2   6  17     4951.32     4704.62    222.84 o 
   3   6  17     1155.44      956.89     65.71 o 
   4   6  17      544.88      443.86     44.78 o 
   5   6  17       17.19      -18.57     32.20 o 
   6   6  17      654.53      582.76     53.39 o 
   7   6  17       42.10       -2.26     38.42 o 
   8   6  17       81.92       10.82     45.01 o 
   9   6  17        1.57      -39.67     43.58 o 
  10   6  17      563.74      702.50     90.82 o 
  11   6  17      185.46       35.37     56.39 o 
   1   7  17      832.55      939.93     59.48 o 
   2   7  17      746.55      884.21     80.28 o 
   3   7  17      169.96      253.59     46.67 o 
   4   7  17       53.98      -19.89     37.94 o 
   5   7  17      960.80      946.46     67.71 o 
   6   7  17      508.55      539.04     66.60 o 
   7   7  17      453.55      414.43     51.51 o 
   8   7  17      108.69       53.56     42.16 o 
   9   7  17       29.69      -54.33     43.17 o 
  10   7  17       34.88       -8.93     49.56 o 
   0   8  17      251.93      278.93     62.08 o 
   1   8  17      638.54      821.33     59.78 o 
   2   8  17     1112.81     1016.35     72.15 o 
   3   8  17     3148.14     3302.78    209.69 o 
   4   8  17     3325.04     3351.44    141.32 o 
   5   8  17       62.04       91.27     46.90 o 
   6   8  17      109.62       98.41     47.67 o 
   7   8  17      324.80      282.27     61.18 o 
   8   8  17       54.57      -40.31     46.20 o 
   9   8  17       26.19      -41.83     52.72 o 
  10   8  17       31.33      -71.03     57.94 o 
   1   9  17      718.94      751.32     67.60 o 
   2   9  17     1177.99     1167.14     71.94 o 
   3   9  17      150.15      152.52     45.28 o 
   4   9  17     2994.95     3233.17    193.13 o 
   5   9  17     4877.89     4977.26    296.48 o 
   6   9  17     4965.86     4801.17    354.67 o 
   7   9  17     1278.59     1359.53     84.92 o 
   8   9  17      595.39      515.83     78.57 o 
   9   9  17      290.24      381.17     71.89 o 
  10   9  17      193.26      165.53     67.65 o 
   0  10  17      580.76      827.87    103.93 o 
   1  10  17      320.70      475.36     60.28 o 
   2  10  17       75.38       71.89     44.38 o 
   3  10  17     1032.88     1229.17    161.40 o 
   4  10  17       44.83       -0.68     44.97 o 
   5  10  17      714.15      967.86    119.42 o 
   6  10  17      226.10      246.99     56.45 o 
   7  10  17       38.28      -34.95     45.22 o 
   8  10  17        7.17      -69.15     46.95 o 
   9  10  17       51.68       92.69     57.73 o 
   1  11  17      289.34      272.59     51.34 o 
   2  11  17     1370.32     1287.73     80.24 o 
   3  11  17       92.31       45.92     44.59 o 
   4  11  17      465.15      427.83     63.10 o 
   5  11  17       33.47      -28.83     43.94 o 
   6  11  17      190.49      169.08     55.60 o 
   7  11  17      227.27      185.90     57.36 o 
   8  11  17      429.23      421.93     68.62 o 
   9  11  17       21.42      -38.43     50.07 o 
   0  12  17     2336.24     2472.95    215.86 o 
   1  12  17       17.08       16.23     42.64 o 
   2  12  17     2673.69     2592.93    246.86 o 
   3  12  17     2737.36     2841.78    157.80 o 
   4  12  17     1112.75     1122.09    118.95 o 
   5  12  17      736.30      948.75     81.03 o 
   6  12  17      167.45      104.89     53.69 o 
   7  12  17       12.60      -59.96     46.85 o 
   8  12  17        3.60       18.67     51.91 o 
   1  13  17        0.29      -47.83     40.34 o 
   2  13  17      187.43      154.59     52.57 o 
   3  13  17       13.03      -40.70     46.06 o 
   4  13  17      325.91      290.11     64.98 o 
   5  13  17      453.08      374.74     65.84 o 
   6  13  17      738.17      957.18    106.88 o 
   7  13  17      956.93     1131.05    104.69 o 
   8  13  17       89.21      123.17     58.81 o 
   0  14  17     1050.41     1057.94    314.36 o 
   1  14  17     1783.68     1760.72    150.22 o 
   2  14  17      144.23       88.18     51.11 o 
   3  14  17       59.73      -37.91     45.40 o 
   4  14  17        9.67      -37.27     47.23 o 
   5  14  17        3.31      -64.06     46.71 o 
   6  14  17       16.06        1.40     51.74 o 
   7  14  17        0.09       -5.02     51.89 o 
   1  15  17        0.08      -52.93     49.14 o 
   2  15  17      121.64      112.56     53.55 o 
   3  15  17       85.96       80.59     53.85 o 
   4  15  17      386.46      428.70     68.68 o 
   5  15  17      272.55      321.08     65.54 o 
   6  15  17      302.07      368.62     70.10 o 
   0  16  17     1849.89     2103.18    180.04 o 
   1  16  17      884.84     1008.71    113.37 o 
   2  16  17      437.56      634.53     91.68 o 
   3  16  17      150.07       98.00     57.58 o 
   4  16  17       20.78       45.37     54.24 o 
   5  16  17       24.43      -77.72     51.81 o 
   1  17  17      193.18      123.23     70.96 o 
   2  17  17       47.05      -41.95     62.19 o 
   3  17  17      459.40      617.39     94.94 o 
   4  17  17        1.06      -75.05     50.03 o 
   0  18  17        0.86       46.10     85.24 o 
   1  18  17      201.62      244.67     87.71 o 
   2  18  17        3.40      -68.37     65.36 o 
   0   0  18      285.25      199.80     68.52 o 
   1   0  18     4955.15     4989.83    131.95 o 
   2   0  18      142.89      145.78     39.86 o 
   3   0  18     1976.05     1869.10     84.03 o 
   4   0  18       29.01      -20.31     37.19 o 
   5   0  18     2853.90     2408.41     91.85 o 
   6   0  18        0.13      -70.84     48.45 o 
   7   0  18     1223.03     1093.19    167.15 o 
   8   0  18        0.04       23.52     60.50 o 
   9   0  18      767.55     1129.81    257.24 o 
  10   0  18        3.32      -57.02     62.81 o 
  11   0  18     1573.29     2038.12    143.80 o 
   1   1  18      668.87      645.33     37.27 o 
   2   1  18      266.71      148.36     29.20 o 
   3   1  18     1231.01     1136.46     46.28 o 
   4   1  18        0.02      -21.57     24.80 o 
   5   1  18      534.37      447.02     45.32 o 
   6   1  18      701.77      682.79     90.77 o 
   7   1  18      522.65      464.20     57.56 o 
   8   1  18        0.15      -47.09     40.01 o 
   9   1  18      169.34       78.62     49.85 o 
  10   1  18      103.40       14.19     49.06 o 
  11   1  18       36.82       34.10     53.91 o 
   0   2  18     1241.24     1169.13     53.01 o 
   1   2  18      351.73      295.71     31.04 o 
   2   2  18      449.56      374.01     35.22 o 
   3   2  18       44.01        9.15     23.96 o 
   4   2  18      310.93      147.53     30.86 o 
   5   2  18        8.33      -42.61     28.40 o 
   6   2  18      246.64      188.34     44.00 o 
   7   2  18        2.88      -55.50     37.00 o 
   8   2  18       33.63      -56.04     39.20 o 
   9   2  18        5.25      -31.03     40.94 o 
  10   2  18       11.67      -20.89     48.05 o 
  11   2  18        3.58      -33.45     50.60 o 
   1   3  18      279.86      347.37     31.58 o 
   2   3  18       82.07       -4.61     24.11 o 
   3   3  18     1467.18     1479.33     66.47 o 
   4   3  18       13.01      -23.95     29.26 o 
   5   3  18      978.99     1148.14     71.49 o 
   6   3  18        2.06      -48.89     32.59 o 
   7   3  18     1312.32     1443.93     71.48 o 
   8   3  18        5.50      -45.99     40.83 o 
   9   3  18     1461.87     1532.83     88.08 o 
  10   3  18       23.25      -69.40     46.26 o 
  11   3  18      270.35      293.01     65.79 o 
   0   4  18      294.38      281.45     40.63 o 
   1   4  18     2763.79     2372.79     54.20 o 
   2   4  18       63.80       27.65     26.78 o 
   3   4  18      249.62      245.13     34.24 o 
   4   4  18      297.12      336.31     42.89 o 
   5   4  18       48.31        5.39     32.30 o 
   6   4  18       36.35      -16.21     35.09 o 
   7   4  18      409.75      419.21    116.09 o 
   8   4  18      212.24      201.51     51.53 o 
   9   4  18      164.34      134.14     50.78 o 
  10   4  18       22.62       22.10     49.68 o 
  11   4  18       20.16        5.03     54.53 o 
   1   5  18       44.11       44.29     27.56 o 
   2   5  18     5647.95     5847.20    258.01 o 
   3   5  18        6.44      -41.54     27.69 o 
   4   5  18      317.62      415.84     44.91 o 
   5   5  18       58.15       30.26     35.20 o 
   6   5  18       97.14       56.27     39.23 o 
   7   5  18      195.65      117.95     41.38 o 
   8   5  18      594.35      692.77     68.03 o 
   9   5  18      208.36       97.59     50.31 o 
  10   5  18        3.89      -26.53     49.23 o 
   0   6  18      278.45      502.46     60.60 o 
   1   6  18     5349.85     5301.06    264.34 o 
   2   6  18        0.04      107.23     34.76 o 
   3   6  18     1104.68     1089.32     71.39 o 
   4   6  18        1.57      -13.87     32.74 o 
   5   6  18       37.44      -42.34     33.14 o 
   6   6  18      157.54      164.32     43.24 o 
   7   6  18      104.24      114.06     43.81 o 
   8   6  18       44.42      -19.56     44.19 o 
   9   6  18       78.32       44.33     50.01 o 
  10   6  18       85.81       77.09     54.40 o 
   1   7  18     1954.62     1934.34    134.30 o 
   2   7  18      214.52      178.69     45.40 o 
   3   7  18     2261.15     2128.50     99.40 o 
   4   7  18       35.47       -1.79     40.73 o 
   5   7  18     2435.28     2415.91    144.25 o 
   6   7  18        3.73      -36.10     44.06 o 
   7   7  18     4038.03     4213.08    225.63 o 
   8   7  18        0.08      -29.31     53.93 o 
   9   7  18     1149.80     1223.28    230.32 o 
  10   7  18        6.70      -33.70     86.58 o 
   0   8  18      572.94      634.05     67.67 o 
   1   8  18     2177.56     2348.24    174.91 o 
   2   8  18      309.45      328.13     51.11 o 
   3   8  18     7133.39     7978.79    565.90 o 
   4   8  18        1.83       17.39     43.06 o 
   5   8  18      631.61      638.99     68.15 o 
   6   8  18       26.85       56.28     49.50 o 
   7   8  18      178.74      176.27     55.14 o 
   8   8  18       42.59        8.16     47.58 o 
   9   8  18       97.06       26.77     61.89 o 
  10   8  18        0.61      -41.38     59.47 o 
   1   9  18       16.55      -20.67     36.53 o 
   2   9  18     1193.43     1589.21    119.51 o 
   3   9  18       17.27       75.08     45.20 o 
   4   9  18     2365.49     2299.30    189.03 o 
   5   9  18       46.22       68.62     47.97 o 
   6   9  18       74.24      135.23     50.26 o 
   7   9  18       19.04      -69.73     46.49 o 
   8   9  18      136.79       37.33     51.21 o 
   9   9  18       21.16      -18.05     57.37 o 
   0  10  18        4.29      -62.55     41.70 o 
   1  10  18     3650.78     4224.23    376.15 o 
   2  10  18       47.47       16.68     42.83 o 
   3  10  18      584.85      885.42     72.88 o 
   4  10  18      187.51      177.45     54.33 o 
   5  10  18     1071.26     1267.61     95.56 o 
   6  10  18        4.97      -15.89     45.87 o 
   7  10  18       12.26      -67.59     45.06 o 
   8  10  18        7.76      -56.00     48.26 o 
   9  10  18      120.97      155.28     60.83 o 
   1  11  18      613.43      680.06     68.17 o 
   2  11  18       38.25       46.72     45.65 o 
   3  11  18     3136.75     3120.54    198.06 o 
   4  11  18        3.36      -10.15     44.24 o 
   5  11  18     1331.81     1463.86    159.95 o 
   6  11  18        5.32      -44.15     48.46 o 
   7  11  18      704.44      767.40     99.33 o 
   8  11  18        0.13      -71.07     47.38 o 
   0  12  18    10102.78     9716.42   1613.29 o 
   1  12  18      317.02      330.38     58.81 o 
   2  12  18      439.07      275.54     57.87 o 
   3  12  18      395.69      297.34     61.02 o 
   4  12  18     1329.88     1705.55    105.71 o 
   5  12  18       69.23       83.69     52.66 o 
   6  12  18       76.26        3.98     51.09 o 
   7  12  18        7.02      -67.61     48.43 o 
   8  12  18       55.05       61.99     53.88 o 
   1  13  18      273.88      360.86     94.74 o 
   2  13  18       22.39       12.30     46.38 o 
   3  13  18      177.66      269.37     59.96 o 
   4  13  18        5.79      -58.86     45.81 o 
   5  13  18      108.00      123.00     58.68 o 
   6  13  18       60.37        3.30     52.37 o 
   7  13  18      293.99      393.41     80.90 o 
   0  14  18       16.77       25.02    102.16 o 
   1  14  18     1159.99      932.28     98.08 o 
   2  14  18       58.94       44.97     49.82 o 
   3  14  18      486.17      560.87    107.47 o 
   4  14  18       15.06      -49.96     48.27 o 
   5  14  18      155.23       88.86     56.56 o 
   6  14  18        4.99      -33.16     52.25 o 
   1  15  18        6.15      -33.67     59.90 o 
   2  15  18       42.79      -25.56     51.48 o 
   3  15  18      210.22      180.63     59.63 o 
   4  15  18        1.10       -1.44     51.99 o 
   5  15  18      683.76      896.46     84.87 o 
   6  15  18       23.25       37.02     57.88 o 
   0  16  18      621.58      887.51    262.53 o 
   1  16  18       15.11      -17.75     58.54 o 
   2  16  18       53.89       34.91     63.92 o 
   3  16  18        0.07      -76.22     50.81 o 
   4  16  18      173.00      137.51     58.98 o 
   1  17  18      100.15      103.17     65.29 o 
   2  17  18      200.69       95.50     70.10 o 
   3  17  18       97.44       62.51     56.65 o 
   1   1  19      485.28      537.15     36.49 o 
   2   1  19     2196.51     1850.64     55.52 o 
   3   1  19     1483.03     1724.46     54.88 o 
   4   1  19      482.62      430.41     41.00 o 
   5   1  19     1438.61     1461.37     60.05 o 
   6   1  19        3.75      -31.67     37.44 o 
   7   1  19      598.36      572.51     62.02 o 
   8   1  19      204.16      200.51     53.65 o 
   9   1  19       16.01       43.56     50.07 o 
  10   1  19      163.89      116.17     56.41 o 
   0   2  19      425.72      446.85     49.31 o 
   1   2  19     1331.38     1405.68     45.00 o 
   2   2  19      209.54      210.28     33.30 o 
   3   2  19      975.07     1050.73     51.02 o 
   4   2  19        6.84      -44.90     29.93 o 
   5   2  19        1.02      -44.67     29.78 o 
   6   2  19        4.77       -9.02     39.14 o 
   7   2  19       34.86      -34.36     39.15 o 
   8   2  19       15.28      -60.18     40.12 o 
   9   2  19       76.73       71.78     52.66 o 
  10   2  19      115.22       11.95     53.21 o 
   1   3  19      147.79       73.52     25.13 o 
   2   3  19      395.77      461.01     39.03 o 
   3   3  19       49.70      -27.92     27.76 o 
   4   3  19       25.07      -34.63     31.28 o 
   5   3  19      116.54       86.59     37.77 o 
   6   3  19       13.41      -31.37     39.31 o 
   7   3  19        8.32      -53.39     39.50 o 
   8   3  19      128.17       31.73     44.85 o 
   9   3  19      174.78      116.71     54.72 o 
  10   3  19      163.86      196.03     59.08 o 
   0   4  19      325.51      498.61     49.32 o 
   1   4  19     2172.88     1938.41     94.34 o 
   2   4  19        2.36       -0.30     25.08 o 
   3   4  19        5.21      -20.80     30.73 o 
   4   4  19      457.64      423.28     46.13 o 
   5   4  19       81.69       -8.54     35.17 o 
   6   4  19        0.05      -51.68     34.45 o 
   7   4  19        0.95      -39.31     40.07 o 
   8   4  19      157.37      169.73     51.98 o 
   9   4  19        3.58      -18.22     47.52 o 
  10   4  19        9.03      -73.01     48.67 o 
   1   5  19      729.67      967.16     79.90 o 
   2   5  19      154.75      166.90     35.05 o 
   3   5  19       74.42       15.88     34.51 o 
   4   5  19      814.11      808.62     56.62 o 
   5   5  19     2834.94     2821.54    167.05 o 
   6   5  19      862.05      820.01     61.82 o 
   7   5  19      601.72      470.33     60.96 o 
   8   5  19      572.48      626.42     93.57 o 
   9   5  19      122.32      139.26     53.07 o 
  10   5  19      244.23      298.72     81.15 o 
   0   6  19     6856.34     7042.53    471.88 o 
   1   6  19     2618.55     2542.91    141.41 o 
   2   6  19     4518.59     4792.04    271.02 o 
   3   6  19      523.61      628.11     62.32 o 
   4   6  19     1053.11     1168.70     74.64 o 
   5   6  19        0.72      -41.78     39.56 o 
   6   6  19        0.27       10.90     42.20 o 
   7   6  19       49.69       48.59     46.83 o 
   8   6  19      115.77       91.49     48.42 o 
   9   6  19        3.35      -65.56     44.70 o 
  10   6  19       18.32      -12.15     53.35 o 
   1   7  19      531.25      541.85     63.77 o 
   2   7  19     1510.90     1458.21     85.61 o 
   3   7  19       29.67       69.52     40.84 o 
   4   7  19        0.68        6.37     45.01 o 
   5   7  19      755.05     1043.99     76.66 o 
   6   7  19       64.64       43.30     47.05 o 
   7   7  19       29.25       33.46     50.59 o 
   8   7  19       81.43       76.77     58.46 o 
   9   7  19       43.22       10.71     60.70 o 
   0   8  19     2061.04     2141.69    145.90 o 
   1   8  19     1363.01     1781.26    136.66 o 
   2   8  19     2825.60     2701.87    186.41 o 
   3   8  19     2654.75     3247.44    193.91 o 
   4   8  19     1366.10     1445.01    137.16 o 
   5   8  19       51.42       57.01     47.84 o 
   6   8  19       21.97       49.39     48.07 o 
   7   8  19      103.58      129.64     55.26 o 
   8   8  19      206.25      228.13     60.22 o 
   9   8  19       10.92       24.37     62.79 o 
   1   9  19        2.41      -59.64     40.49 o 
   2   9  19      618.83      780.48    116.11 o 
   3   9  19     1744.88     1772.24     92.92 o 
   4   9  19     4530.67     4638.84    307.68 o 
   5   9  19     4238.63     4145.90    302.36 o 
   6   9  19     2240.88     2274.17    165.94 o 
   7   9  19      949.73     1209.81     89.17 o 
   8   9  19      349.65      304.66     63.77 o 
   9   9  19      495.91      456.26     83.00 o 
   0  10  19       26.63      -28.56     50.61 o 
   1  10  19     3463.49     3556.76    275.10 o 
   2  10  19      382.92      407.41     61.08 o 
   3  10  19       21.61      -24.72     43.91 o 
   4  10  19     1179.83     1351.05     95.92 o 
   5  10  19       12.99       16.28     48.54 o 
   6  10  19       82.38       12.42     51.78 o 
   7  10  19        9.76      -40.67     47.78 o 
   8  10  19        3.11      -44.69     54.46 o 
   1  11  19      318.89      348.79     58.78 o 
   2  11  19       66.31      100.14     49.72 o 
   3  11  19      461.14      518.28     84.60 o 
   4  11  19      187.17      180.97     54.81 o 
   5  11  19        2.08       11.29     48.16 o 
   6  11  19      366.87      369.98     65.81 o 
   7  11  19       11.42      -44.78     49.08 o 
   8  11  19        7.89      -29.86     55.07 o 
   0  12  19       28.87      148.87     73.09 o 
   1  12  19      922.88      917.65     78.28 o 
   2  12  19     1265.03     1445.80     87.75 o 
   3  12  19     1560.25     1742.35    222.73 o 
   4  12  19     1174.92     1376.88    133.65 o 
   5  12  19      149.14       96.31     53.67 o 
   6  12  19        0.21       -9.46     51.24 o 
   7  12  19        3.81      -57.47     50.58 o 
   1  13  19      255.62      142.33     64.06 o 
   2  13  19       12.99      -43.28     44.22 o 
   3  13  19      488.11      646.38     99.01 o 
   4  13  19      218.26      222.33     59.57 o 
   5  13  19      341.89      358.25     67.90 o 
   6  13  19      462.00      501.51     74.31 o 
   0  14  19       71.42       41.39     73.74 o 
   1  14  19       34.91       16.97     58.84 o 
   2  14  19      225.64      185.56     59.11 o 
   3  14  19       49.29       10.33     50.12 o 
   4  14  19       38.41      -38.83     50.99 o 
   5  14  19       11.99      -45.06     53.37 o 
   6  14  19       99.09       67.16     60.24 o 
   1  15  19        0.19      -30.62     53.48 o 
   2  15  19        2.17      -15.17     60.32 o 
   3  15  19      112.26      105.19     56.62 o 
   4  15  19      201.00      164.56     62.72 o 
   5  15  19      378.39      507.57     78.97 o 
   0  16  19      911.58     1325.36    290.07 o 
   1  16  19      875.07     1102.52    105.81 o 
   2  16  19      170.12      246.31     77.16 o 
   3  16  19       29.80       -3.00     55.42 o 
   0   0  20     1555.99     1386.73     86.93 o 
   1   0  20      291.76      255.57     53.57 o 
   2   0  20      873.64      751.13     68.60 o 
   3   0  20       12.86      -32.76     40.47 o 
   4   0  20     1816.91     1481.05    100.29 o 
   5   0  20       42.50       36.01     57.87 o 
   6   0  20      857.27      831.87     97.13 o 
   7   0  20      105.96       74.72     82.90 o 
   8   0  20        3.80       23.24     64.99 o 
   9   0  20        1.38      -62.32     62.26 o 
  10   0  20      885.33      874.43    119.83 o 
   1   1  20        0.01      -24.83     22.29 o 
   2   1  20     1609.22     1670.15     56.16 o 
   3   1  20       13.76       70.82     31.88 o 
   4   1  20     1115.80     1318.43     65.98 o 
   5   1  20      412.29      375.82     52.02 o 
   6   1  20      357.20      384.01     55.39 o 
   7   1  20      137.45       30.35     43.20 o 
   8   1  20      215.46      202.93     54.91 o 
   9   1  20       51.31      -43.50     43.34 o 
  10   1  20      158.52      245.31     62.18 o 
   0   2  20       10.18      -26.01     31.80 o 
   1   2  20     2750.45     3007.77     92.65 o 
   2   2  20       13.31       -7.46     29.09 o 
   3   2  20      758.12      889.47     51.48 o 
   4   2  20       47.49      -35.25     32.15 o 
   5   2  20      249.17      151.12     41.33 o 
   6   2  20        1.88      -55.47     36.98 o 
   7   2  20       24.33        9.37     45.10 o 
   8   2  20        4.29      -50.85     42.75 o 
   9   2  20        0.11      -59.17     46.32 o 
  10   2  20        8.52      -16.90     52.42 o 
   1   3  20      197.25      208.83     33.07 o 
   2   3  20     2024.74     1752.38     56.97 o 
   3   3  20      138.97       71.86     33.53 o 
   4   3  20       53.57      -35.72     33.54 o 
   5   3  20        0.59      -51.85     34.57 o 
   6   3  20       53.73      -24.67     39.75 o 
   7   3  20        8.38      -18.17     42.64 o 
   8   3  20      875.67      851.83     76.26 o 
   9   3  20       48.55      -70.10     47.10 o 
  10   3  20      173.31      101.41     73.87 o 
   0   4  20    21178.73    22164.21   1185.95 o 
   1   4  20       19.35       57.11     31.63 o 
   2   4  20     6288.06     6459.36    243.39 o 
   3   4  20       81.99        6.89     34.77 o 
   4   4  20      123.67       95.50     37.70 o 
   5   4  20        0.08      -48.70     32.47 o 
   6   4  20       32.60      -37.79     36.76 o 
   7   4  20       20.85      -61.88     41.25 o 
   8   4  20       14.36      -15.71     46.43 o 
   9   4  20        0.91      -60.23     47.82 o 
   1   5  20     1983.42     1914.43     98.26 o 
   2   5  20       69.68       47.85     37.40 o 
   3   5  20      554.53      460.68     59.31 o 
   4   5  20      290.73      243.87     53.06 o 
   5   5  20      408.59      433.97     51.07 o 
   6   5  20      156.95      110.71     42.98 o 
   7   5  20        5.95      -58.45     44.46 o 
   8   5  20       56.53       36.63     50.62 o 
   9   5  20       19.62      -24.51     48.50 o 
   0   6  20     2540.63     2618.99    213.12 o 
   1   6  20     1922.83     2192.75    142.10 o 
   2   6  20     2073.92     2218.21    118.79 o 
   3   6  20      796.07      940.71     71.68 o 
   4   6  20      164.57      223.11     51.11 o 
   5   6  20      364.74      384.37     59.21 o 
   6   6  20       33.48        0.38     46.08 o 
   7   6  20      181.44      209.43     65.01 o 
   8   6  20       12.19      -27.71     55.38 o 
   9   6  20      166.64      184.24     97.73 o 
   1   7  20        2.95      -19.68     35.11 o 
   2   7  20     1852.99     2008.63    119.73 o 
   3   7  20        0.01      -43.48     41.68 o 
   4   7  20     3601.32     3964.55    246.27 o 
   5   7  20        1.07      -44.29     43.44 o 
   6   7  20     4224.13     4526.10    169.08 o 
   7   7  20       46.36       10.43     50.40 o 
   8   7  20     1760.10     1854.74    172.77 o 
   9   7  20       17.70        1.89     61.67 o 
   0   8  20      613.52      534.69     69.57 o 
   1   8  20      113.02       35.62     44.32 o 
   2   8  20     1982.97     1811.12    117.58 o 
   3   8  20        1.14        1.02     43.89 o 
   4   8  20      757.58      816.17     72.93 o 
   5   8  20       19.87       80.65     51.61 o 
   6   8  20       16.59        3.86     49.78 o 
   7   8  20      158.71       67.82     53.82 o 
   8   8  20        0.72      -41.46     58.45 o 
   1   9  20       41.25      -43.09     42.30 o 
   2   9  20        6.23      -61.92     41.28 o 
   3   9  20      114.54       54.80     47.75 o 
   4   9  20      142.25      227.11     54.27 o 
   5   9  20      251.64      222.44     55.51 o 
   6   9  20       13.93       23.44     49.69 o 
   7   9  20       10.83      -17.99     50.44 o 
   8   9  20       19.54       -4.11     53.58 o 
   0  10  20     4303.85     4156.38    760.31 o 
   1  10  20      608.11      748.02     69.74 o 
   2  10  20     2295.57     2178.49    269.42 o 
   3  10  20       22.76      -50.19     43.60 o 
   4  10  20     1078.08     1011.51    132.61 o 
   5  10  20      147.92       76.73     53.61 o 
   6  10  20      127.94       93.19     54.85 o 
   7  10  20        2.11      -75.32     50.21 o 
   8  10  20        5.67      -16.83     53.54 o 
   1  11  20       44.59       24.24     46.64 o 
   2  11  20      626.39      718.65     72.71 o 
   3  11  20        2.69       60.24     49.65 o 
   4  11  20     1667.68     1887.20    100.74 o 
   5  11  20        5.87      -10.15     47.15 o 
   6  11  20      710.17      869.90     85.53 o 
   7  11  20        1.50      -52.92     50.19 o 
   0  12  20      380.34      507.74    206.09 o 
   1  12  20      356.23      256.63     69.31 o 
   2  12  20      357.72      461.25     76.60 o 
   3  12  20      945.79     1199.43    160.81 o 
   4  12  20      215.04      243.93     64.98 o 
   5  12  20       11.65      -18.69     49.56 o 
   6  12  20        2.59      -51.99     49.41 o 
   1  13  20       69.36       70.15     61.87 o 
   2  13  20      295.66      314.91     64.26 o 
   3  13  20      184.34      160.25     58.33 o 
   4  13  20      339.57      449.98     69.70 o 
   5  13  20       29.22      -61.05     52.83 o 
   6  13  20       62.52       42.84     57.50 o 
   0  14  20     1704.82     2571.72    287.49 o 
   1  14  20       13.85       77.47     56.71 o 
   2  14  20      472.25      642.86    116.03 o 
   3  14  20        0.30      -67.63     50.23 o 
   4  14  20       46.33       31.34     56.40 o 
   5  14  20        0.39      -55.69     55.14 o 
   1  15  20        0.92      -22.89     53.65 o 
   2  15  20        5.19       -2.81     70.65 o 
   3  15  20       90.07       54.10     57.23 o 
   0  16  20        1.26       29.58     85.83 o 
   1   1  21      219.83      179.23     29.30 o 
   2   1  21     1604.13     1432.86     53.80 o 
   3   1  21      844.36      936.87     53.77 o 
   4   1  21     1421.67     1384.70     63.85 o 
   5   1  21      295.35      347.30     54.20 o 
   6   1  21      344.43      326.70     67.99 o 
   7   1  21      195.07      232.85     57.26 o 
   8   1  21      210.37      188.48     55.47 o 
   9   1  21      378.44      333.38     64.23 o 
   0   2  21       36.95       11.81     37.31 o 
   1   2  21      520.91      653.38     40.31 o 
   2   2  21     1132.38     1159.29     49.11 o 
   3   2  21     1080.65     1154.39     58.79 o 
   4   2  21     1348.00     1203.04     63.10 o 
   5   2  21      378.22      283.58     54.09 o 
   6   2  21       13.03      -60.07     40.05 o 
   7   2  21        6.33      -62.36     41.57 o 
   8   2  21       45.60      -52.76     46.28 o 
   9   2  21      225.09      221.29     60.26 o 
   1   3  21      627.66      650.89     41.35 o 
   2   3  21       65.96       54.73     33.45 o 
   3   3  21      282.10      113.41     40.64 o 
   4   3  21        4.27      -49.58     33.05 o 
   5   3  21        0.73      -52.30     34.87 o 
   6   3  21       58.46       27.14     45.59 o 
   7   3  21      326.93      300.17     84.42 o 
   8   3  21       20.82       16.70     48.77 o 
   9   3  21      196.98      144.24     56.42 o 
   0   4  21     4841.33     5939.21    329.13 o 
   1   4  21       36.61      162.00     47.59 o 
   2   4  21     2658.07     3065.37    145.25 o 
   3   4  21       37.71       33.68     37.64 o 
   4   4  21      423.11      512.75     53.14 o 
   5   4  21       21.36      -54.53     36.36 o 
   6   4  21        0.07      -50.35     40.69 o 
   7   4  21       30.14        7.33     47.46 o 
   8   4  21       14.00      -32.69     49.76 o 
   9   4  21       20.55      -44.69     50.53 o 
   1   5  21        0.25       30.89     37.91 o 
   2   5  21      599.87      643.75     64.06 o 
   3   5  21      135.00       97.46     48.06 o 
   4   5  21      507.16      493.58     64.39 o 
   5   5  21      517.96      476.70     63.17 o 
   6   5  21     1381.96     1410.87     89.58 o 
   7   5  21      510.62      389.02    111.33 o 
   8   5  21      653.15      837.73     93.83 o 
   9   5  21      323.33      269.01     75.67 o 
   0   6  21      797.57     1128.60    109.93 o 
   1   6  21     1892.28     2067.87    110.63 o 
   2   6  21      430.14      605.95     68.19 o 
   3   6  21      855.16     1013.77     75.91 o 
   4   6  21       13.63      -41.16     42.11 o 
   5   6  21      221.03      202.73     54.96 o 
   6   6  21        5.43      -40.16     47.08 o 
   7   6  21       57.18      -16.99     56.48 o 
   8   6  21        4.78        1.73     56.91 o 
   1   7  21      278.46      331.73     55.61 o 
   2   7  21      189.94      167.03     49.74 o 
   3   7  21      205.06      268.49     52.55 o 
   4   7  21        1.59      -58.94     41.81 o 
   5   7  21        3.52      -16.13     46.36 o 
   6   7  21       36.94      123.92     53.32 o 
   7   7  21      124.82      128.53     64.65 o 
   8   7  21      111.27      109.17     65.64 o 
   0   8  21        5.11      -36.22     47.52 o 
   1   8  21      204.62      149.00     51.01 o 
   2   8  21      132.75       32.31     45.21 o 
   3   8  21      653.15      867.82     75.57 o 
   4   8  21      132.71      195.03     53.09 o 
   5   8  21      109.73      162.37     54.71 o 
   6   8  21       73.11       54.94     52.58 o 
   7   8  21      229.26      219.61     60.33 o 
   8   8  21       67.59       47.01     65.83 o 
   1   9  21       32.09      -11.87     44.66 o 
   2   9  21      611.88      676.30    100.07 o 
   3   9  21      386.14      376.42     92.20 o 
   4   9  21     1083.31     1293.13     96.63 o 
   5   9  21      774.42      836.40     89.42 o 
   6   9  21      485.28      497.35     69.90 o 
   7   9  21      476.07      656.53     81.31 o 
   0  10  21     1529.13     1359.27    212.87 o 
   1  10  21      173.72      160.09     52.41 o 
   2  10  21      584.97      537.99    117.89 o 
   3  10  21     1237.90     1307.00    100.22 o 
   4  10  21       39.62       49.38     50.61 o 
   5  10  21      599.34      696.49     76.32 o 
   6  10  21        7.26      -75.01     50.01 o 
   7  10  21       22.78       -8.66     53.66 o 
   1  11  21      321.85      414.34     63.61 o 
   2  11  21       61.87       47.04     49.47 o 
   3  11  21      311.59      370.01     64.95 o 
   4  11  21        1.48      -26.98     47.64 o 
   5  11  21       92.11       52.76     55.03 o 
   6  11  21        1.83       15.21     56.58 o 
   0  12  21      193.24      266.17     86.33 o 
   1  12  21      516.93      459.74     83.19 o 
   2  12  21      814.51     1190.37    182.51 o 
   3  12  21     1398.69     1728.51    103.67 o 
   4  12  21      913.86     1194.92     92.75 o 
   5  12  21      284.78      248.34     65.21 o 
   1  13  21       96.45      133.17     57.54 o 
   2  13  21      848.56      747.13     91.80 o 
   3  13  21      250.42      278.33     64.95 o 
   4  13  21      682.55      879.25     99.55 o 
   0  14  21      662.15      804.67    234.04 o 
   1  14  21      103.84      163.12     64.18 o 
   2  14  21       32.34       25.85     63.20 o 
   3  14  21      103.91       30.11     57.19 o 
   1  15  21        1.37      -50.01     57.39 o 
   0   0  22       79.05       47.02     54.65 o 
   1   0  22      203.50      100.20     41.10 o 
   2   0  22       58.56       10.03     46.09 o 
   3   0  22      962.93      848.68     77.43 o 
   4   0  22       28.54      -37.81     52.48 o 
   5   0  22      895.48      942.70    285.32 o 
   6   0  22       70.98       42.58     67.53 o 
   7   0  22      819.57      785.47    130.38 o 
   8   0  22       11.38      -60.28     65.37 o 
   1   1  22      537.28      595.04     49.18 o 
   2   1  22       39.54       35.91     30.79 o 
   3   1  22     1940.47     1970.42     89.94 o 
   4   1  22       14.61       21.87     38.31 o 
   5   1  22      730.97      720.97     78.85 o 
   6   1  22       63.76       89.13     46.62 o 
   7   1  22      481.36      465.17     69.46 o 
   8   1  22       37.71       51.54     53.06 o 
   0   2  22     2057.75     2272.71     80.64 o 
   1   2  22       73.00       61.07     29.09 o 
   2   2  22     1478.84     1671.68     54.52 o 
   3   2  22      300.65      378.60     49.17 o 
   4   2  22     1100.53     1210.74     70.37 o 
   5   2  22       72.96       61.63     46.29 o 
   6   2  22      912.44      886.11     75.45 o 
   7   2  22        8.32      -69.28     46.19 o 
   8   2  22        6.63       -7.45     49.58 o 
   1   3  22      100.41       84.38     33.53 o 
   2   3  22       69.43       36.62     34.44 o 
   3   3  22        5.25        8.23     37.56 o 
   4   3  22       23.18       -8.36     36.67 o 
   5   3  22      201.63      231.35     47.52 o 
   6   3  22        1.74      -63.92     42.61 o 
   7   3  22     2023.31     2135.33    165.71 o 
   8   3  22       26.43       16.55     51.97 o 
   0   4  22        8.79       25.71     49.13 o 
   1   4  22     8375.26     8833.73    362.97 o 
   2   4  22       28.73       52.14     44.48 o 
   3   4  22     1681.59     1766.18     80.86 o 
   4   4  22       55.15      -10.62     42.17 o 
   5   4  22       98.42       57.12     48.44 o 
   6   4  22        0.23      -21.16     53.26 o 
   7   4  22       78.46       -9.60     49.03 o 
   8   4  22        9.81      -70.03     46.69 o 
   1   5  22      179.61      153.04     39.68 o 
   2   5  22       55.23      -23.25     41.98 o 
   3   5  22       49.21      -18.13     43.16 o 
   4   5  22      263.18      318.93     57.06 o 
   5   5  22      161.59      112.44     50.48 o 
   6   5  22      363.87      371.83     72.95 o 
   7   5  22      107.94       89.52     63.74 o 
   8   5  22      469.04      468.63     81.79 o 
   0   6  22      151.96       61.01     52.72 o 
   1   6  22      308.93      289.59     43.87 o 
   2   6  22      110.67      121.77     60.34 o 
   3   6  22       59.16        4.64     44.29 o 
   4   6  22       43.10       51.89     47.76 o 
   5   6  22       28.27      -37.79     47.85 o 
   6   6  22        0.48      -65.31     43.54 o 
   7   6  22       22.83      -18.39     59.04 o 
   8   6  22       51.24        7.74     62.52 o 
   1   7  22      178.44      141.81     45.78 o 
   2   7  22       23.69       11.03     44.25 o 
   3   7  22       36.84      -15.21     42.48 o 
   4   7  22        1.78      -23.02     46.21 o 
   5   7  22     1767.85     1676.08     95.30 o 
   6   7  22        7.68      -64.93     48.90 o 
   7   7  22     1403.83     1262.65    122.37 o 
   0   8  22       12.84      -70.40     46.93 o 
   1   8  22       94.85       10.83     41.31 o 
   2   8  22        2.71      -22.29     42.03 o 
   3   8  22      476.07      468.18     96.31 o 
   4   8  22       17.93      -68.16     45.44 o 
   5   8  22      285.77      342.11     62.98 o 
   6   8  22      150.53      218.96     60.06 o 
   7   8  22       83.20       45.36     61.57 o 
   1   9  22        7.29      -48.99     38.70 o 
   2   9  22       31.37       57.07     47.00 o 
   3   9  22        4.32      -31.02     47.27 o 
   4   9  22        1.85       44.33     51.79 o 
   5   9  22        1.42      -69.35     46.24 o 
   6   9  22       96.14      104.55     56.19 o 
   0  10  22      256.36      197.58     83.62 o 
   1  10  22      442.62      595.27     61.62 o 
   2  10  22        9.67       31.51     50.01 o 
   3  10  22     1942.55     2025.28    126.86 o 
   4  10  22      146.21      160.65     57.59 o 
   5  10  22      471.07      360.27     68.55 o 
   6  10  22        0.02      -25.83     54.55 o 
   1  11  22        4.30      -72.24     48.16 o 
   2  11  22      127.01       97.37     55.35 o 
   3  11  22      241.47      272.50     64.31 o 
   4  11  22        0.00      -54.99     50.65 o 
   5  11  22      948.58     1382.34    227.63 o 
   0  12  22       11.57      -75.69     64.49 o 
   1  12  22       66.16        6.87     54.31 o 
   2  12  22      194.05       36.78     53.70 o 
   3  12  22      106.73       39.49     56.84 o 
   4  12  22       71.55       37.82     55.40 o 
   1  13  22       65.76       70.41     57.64 o 
   2  13  22       18.89       26.88     65.44 o 
   3  13  22      447.16      673.22    139.94 o 
   0  14  22        9.15       31.12     83.97 o 
   1   1  23      234.95      207.03     33.45 o 
   2   1  23      361.29      262.91     35.01 o 
   3   1  23     1058.75     1005.96     65.24 o 
   4   1  23      456.36      259.20     53.93 o 
   5   1  23      506.50      492.67     61.87 o 
   6   1  23      871.44      782.72     83.89 o 
   7   1  23      236.82      207.15     60.55 o 
   8   1  23      813.16      829.18     94.77 o 
   0   2  23      365.18      396.43     54.69 o 
   1   2  23       38.19       22.21     31.38 o 
   2   2  23     1485.82     1467.19     59.55 o 
   3   2  23     2968.56     2890.01     86.20 o 
   4   2  23     2106.05     1884.64     81.36 o 
   5   2  23      675.63      627.82     69.54 o 
   6   2  23      211.27      186.14     54.05 o 
   7   2  23      301.49      347.89     63.46 o 
   8   2  23      135.43      174.80     59.40 o 
   1   3  23       11.07      -30.55     33.73 o 
   2   3  23      168.81      153.82     44.07 o 
   3   3  23       16.66      -53.18     42.46 o 
   4   3  23        7.68      -46.60     38.66 o 
   5   3  23       60.80       -2.29     47.06 o 
   6   3  23       85.64       82.13     51.32 o 
   7   3  23      179.90      118.77     72.20 o 
   0   4  23      411.17      518.23     71.26 o 
   1   4  23      576.02      722.85     55.35 o 
   2   4  23       10.16      -26.37     41.35 o 
   3   4  23      153.38       64.67     47.19 o 
   4   4  23       18.06      -64.98     43.32 o 
   5   4  23        0.27       -8.89     44.98 o 
   6   4  23       74.46       33.32     59.64 o 
   7   4  23       89.37      137.57     66.60 o 
   1   5  23       96.95       44.58     36.37 o 
   2   5  23      271.98      118.96     50.75 o 
   3   5  23        3.04      -63.75     42.50 o 
   4   5  23       84.27      104.22     50.11 o 
   5   5  23      731.64      912.24    101.67 o 
   6   5  23      501.32      731.60     90.08 o 
   7   5  23     1079.08     1166.29    105.40 o 
   0   6  23      261.92      151.81     57.38 o 
   1   6  23      311.97      296.64     51.58 o 
   2   6  23       26.54      -32.89     43.66 o 
   3   6  23      243.71      193.19     55.30 o 
   4   6  23       40.14       -7.14     47.97 o 
   5   6  23      215.67      193.70     57.26 o 
   6   6  23       42.31       25.13     63.94 o 
   7   6  23        1.88      -36.07     63.81 o 
   1   7  23       15.19      -21.25     39.49 o 
   2   7  23        3.08      -43.30     44.91 o 
   3   7  23       11.19      -41.65     47.00 o 
   4   7  23        8.05      -32.49     45.93 o 
   5   7  23       81.32       36.05     53.97 o 
   6   7  23       15.65       10.43     54.54 o 
   0   8  23       10.87      -56.41     65.13 o 
   1   8  23      295.53      332.93     67.35 o 
   2   8  23       21.23      -13.31     46.77 o 
   3   8  23      302.64      318.82     61.19 o 
   4   8  23      241.27      246.74     64.00 o 
   5   8  23      302.36      203.97     61.89 o 
   6   8  23       16.21      -25.96     53.22 o 
   1   9  23        1.10      -53.97     40.19 o 
   2   9  23        8.69      -68.91     45.94 o 
   3   9  23       23.12      -71.41     47.61 o 
   4   9  23      174.57      158.77     57.83 o 
   5   9  23      326.24      253.64     68.93 o 
   0  10  23        7.27      -67.05     68.92 o 
   1  10  23       96.44       26.94     52.34 o 
   2  10  23      274.00      216.46     61.00 o 
   3  10  23       30.46      -28.48     49.70 o 
   4  10  23      351.16      343.20     67.22 o 
   5  10  23       16.70      -56.90     51.57 o 
   1  11  23        0.68      -71.50     47.67 o 
   2  11  23       14.94      -18.82     51.46 o 
   3  11  23       42.10       47.31     54.17 o 
   4  11  23       23.69        1.04     53.78 o 
   0  12  23       62.88       44.53     82.67 o 
   1  12  23       15.32      -31.00     54.75 o 
   2  12  23      332.82      234.65     76.87 o 
   0   0  24     5280.90     5953.07    372.70 o 
   1   0  24        0.51      -36.52     39.49 o 
   2   0  24     1576.70     1792.72     77.96 o 
   3   0  24        7.68      -51.18     48.14 o 
   4   0  24      959.56     1026.73    195.51 o 
   5   0  24        9.27      -80.77     62.92 o 
   6   0  24     1601.06     1388.85    243.94 o 
   7   0  24        1.81      145.79     83.04 o 
   1   1  24        3.01      -32.71     28.47 o 
   2   1  24      307.51      216.98     38.06 o 
   3   1  24       38.97       26.37     40.75 o 
   4   1  24     1001.89      911.66     76.88 o 
   5   1  24       30.64      -51.71     46.86 o 
   6   1  24      506.81      567.16     79.70 o 
   7   1  24      193.87       27.70     63.88 o 
   0   2  24        0.39       -2.31     47.09 o 
   1   2  24      306.35      288.23     43.51 o 
   2   2  24        0.32       48.70     32.62 o 
   3   2  24       52.46       90.50     42.50 o 
   4   2  24       22.27       66.24     47.75 o 
   5   2  24     1152.15     1246.20    118.83 o 
   6   2  24        3.84       -2.07     49.94 o 
   7   2  24      252.57      242.15     72.77 o 
   1   3  24       29.95      -31.79     33.95 o 
   2   3  24      138.82      134.54     45.35 o 
   3   3  24        0.25      -65.81     43.87 o 
   4   3  24      269.99      326.44     82.48 o 
   5   3  24       24.92       -0.92     57.52 o 
   6   3  24     1111.00     1260.29    105.80 o 
   0   4  24     1957.96     1650.50     92.39 o 
   1   4  24       60.21        7.24     35.58 o 
   2   4  24     1310.50     1273.00     85.45 o 
   3   4  24        1.77      -65.61     43.74 o 
   4   4  24       32.05      -31.85     47.68 o 
   5   4  24        2.69      -71.56     51.21 o 
   6   4  24        6.94      -86.58     57.72 o 
   1   5  24      162.43       65.43     44.37 o 
   2   5  24       18.13      -15.49     48.45 o 
   3   5  24        1.55      -40.95     45.41 o 
   4   5  24       16.60      -38.28     48.81 o 
   5   5  24      220.90      301.51     63.52 o 
   6   5  24       85.51      172.78     66.97 o 
   0   6  24      621.22      709.41    121.22 o 
   1   6  24      262.64      237.12     63.01 o 
   2   6  24      470.61      503.79     67.64 o 
   3   6  24      391.40      389.04     64.89 o 
   4   6  24      319.85      399.15     66.96 o 
   5   6  24       26.41      -16.25     51.36 o 
   6   6  24        7.38       47.29     67.16 o 
   1   7  24       11.62      -22.60     43.21 o 
   2   7  24       11.71       -8.34     49.78 o 
   3   7  24        9.07      -47.86     44.19 o 
   4   7  24      882.26     1177.76     89.55 o 
   5   7  24       30.32      -12.82     53.10 o 
   0   8  24      164.37      141.50     78.19 o 
   1   8  24       88.89      118.86     50.62 o 
   2   8  24      236.70      301.19     63.41 o 
   3   8  24        2.74      -73.44     48.96 o 
   4   8  24      328.31      543.04     73.26 o 
   5   8  24       21.57      -74.29     51.89 o 
   1   9  24       20.06      -74.48     50.47 o 
   2   9  24       12.39      -37.57     48.27 o 
   3   9  24       59.13       75.69     56.57 o 
   4   9  24        1.43       -3.76     51.85 o 
   0  10  24      141.12      179.42     90.81 o 
   1  10  24       13.37      -42.06     47.84 o 
   2  10  24      440.13      591.03    113.82 o 
   3  10  24        4.42      -56.73     49.93 o 
   1  11  24        4.00      -38.45     53.43 o 
   1   1  25       35.91        9.99     34.16 o 
   2   1  25      636.92      679.07     51.93 o 
   3   1  25      133.14      110.34     45.42 o 
   4   1  25      827.17     1016.60    100.69 o 
   5   1  25      612.11      707.39    135.40 o 
   6   1  25      167.83      342.70     76.98 o 
   0   2  25      415.98      394.79     69.96 o 
   1   2  25      675.99      760.70     62.27 o 
   2   2  25      691.83      651.33     62.19 o 
   3   2  25      466.37      490.96     66.55 o 
   4   2  25      593.76      724.89    111.64 o 
   5   2  25      300.85      334.20     76.88 o 
   6   2  25        3.01       15.65     62.66 o 
   1   3  25       79.57       18.72     38.93 o 
   2   3  25       14.57      -24.15     41.42 o 
   3   3  25       77.05       53.36     54.79 o 
   4   3  25      182.38      162.82     69.65 o 
   5   3  25        0.51      -74.66     56.03 o 
   0   4  25      155.34      277.33     65.34 o 
   1   4  25      317.55      235.05     51.54 o 
   2   4  25       89.07       78.52     45.14 o 
   3   4  25        1.02      -71.35     47.57 o 
   4   4  25       12.60      -49.40     48.91 o 
   5   4  25       19.14      -41.30     60.46 o 
   1   5  25        1.21      -52.37     41.03 o 
   2   5  25        3.83       -3.97     43.89 o 
   3   5  25       87.01       97.52     55.44 o 
   4   5  25       10.00      -74.30     49.54 o 
   5   5  25      164.50       68.33     67.84 o 
   0   6  25      485.43      603.13     95.63 o 
   1   6  25      901.96     1142.00     83.52 o 
   2   6  25      710.65     1029.62     77.48 o 
   3   6  25      165.48      161.03     59.21 o 
   4   6  25      294.49      386.98     68.39 o 
   1   7  25       43.97      -13.70     46.62 o 
   2   7  25        3.73       -9.84     43.89 o 
   3   7  25        3.22      -49.61     52.94 o 
   4   7  25        2.35      -19.24     52.64 o 
   0   8  25      451.31      469.61    104.40 o 
   1   8  25       78.19       62.50     49.74 o 
   2   8  25      143.30      153.04     53.96 o 
   3   8  25      203.72      258.50     67.15 o 
   1   9  25       38.96       12.43     55.67 o 
   2   9  25      459.73      668.74     77.19 o 
   0   0  26        1.37        4.17     62.57 o 
   1   0  26     2051.37     1883.64     84.05 o 
   2   0  26       21.38       36.34     56.02 o 
   3   0  26     1733.35     1882.90    292.24 o 
   4   0  26       18.69       -1.61     75.83 o 
   1   1  26       69.82       38.26     39.87 o 
   2   1  26       80.35      114.57     59.16 o 
   3   1  26      664.49      794.11     75.90 o 
   4   1  26       13.04        7.90     61.23 o 
   0   2  26       34.72      -62.67     54.11 o 
   1   2  26      167.04      185.15     44.75 o 
   2   2  26       66.39       93.66     46.80 o 
   3   2  26      140.19      139.85     49.18 o 
   4   2  26       52.84      110.25     68.55 o 
   1   3  26       85.16      -26.79     38.40 o 
   2   3  26       33.11      -11.66     44.00 o 
   3   3  26      464.64      414.58     67.21 o 
   4   3  26       28.32      -59.79     59.97 o 
   0   4  26       45.83       37.33     59.49 o 
   1   4  26     1402.86     1722.98     81.26 o 
   2   4  26        7.40      -32.22     45.17 o 
   3   4  26      142.68      137.70     60.29 o 
   1   5  26        4.98      -10.71     45.38 o 
   2   5  26      215.20      280.16     56.29 o 
   3   5  26        5.51      -56.38     52.63 o 
   0   6  26       86.22       81.37     81.30 o 
   1   6  26      464.74      682.78     77.03 o 
   2   6  26        8.36       16.47     48.84 o 
   1   7  26      283.00      399.06     60.42 o 
   1   1  27       75.29       57.14     42.71 o 
   2   1  27       17.46       68.50     53.07 o 
   0   2  27      462.83      442.66    106.79 o 
   1   2  27      486.55      633.44     58.65 o 
   2   2  27      284.24      277.37     54.84 o 
   1   3  27        4.11      -46.16     44.65 o 
                                                 
